# Supplementary material for: Comparative genomic and transcriptome analyses of two Pectobacterium brasiliense strains revealed distinct virulence determinants and phenotypic features
Source: Front Microbiol. 2024 May 10;15:1362283. doi: 10.3389/fmicb.2024.1362283 (PMC11116658; doi:10.3389/fmicb.2024.1362283)
Supplement: Supplementary file 8 [file Data_Sheet_1.XLSX]

## Sheet: SM in vivo vs. in vitro
Table S6 Differentially expressed genes of SM in vivo compared to in vitro
Note: threshold：DESeq2 padj<=0.05 |log2FoldChange|>=1.5
gene_id	gene_start	gene_end	gene_description	log2FoldChange	gene_id	gene_start	gene_end	gene_description	log2FoldChange
Up-regulated Genes					Down-regulated Genes
P.b.SM_GM000615	669392	669667	-//-	11.623	P.b.SM_GM002593	2889358	2890278	-//-	-8.46419
P.b.SM_GM000616	669780	671342	sp|O07610|LCFB_BACSU Long-chain-fatty-acid--CoA ligase OS=Bacillus subtilis (strain 168) OX=224308 GN=lcfB PE=2 SV=2//5.43968e-47	10.573	P.b.SM_GM002597	2893094	2895373	-//-	-7.80958
P.b.SM_GM000614	668898	669395	sp|P72238|CFA2_PSESG Coronafacic acid dehydratase OS=Pseudomonas savastanoi pv. glycinea OX=318 GN=cfa2 PE=3 SV=1//4.34901e-88	10.3305	P.b.SM_GM002594	2890361	2891035	-//-	-7.38115
P.b.SM_GM000925	1027742	1028440	sp|P0AAK9|NRFC_SHIFL Protein NrfC OS=Shigella flexneri OX=623 GN=nrfC PE=3 SV=1//1.77635e-77	9.98099	P.b.SM_GM003839	4279762	4280376	sp|C6DFG2|ARGO_PECCP Arginine exporter protein ArgO OS=Pectobacterium carotovorum subsp. carotovorum (strain PC1) OX=561230 GN=argO PE=3 SV=1//3.92021e-104	-7.1801
P.b.SM_GM001631	1814981	1815577	-//-	9.93574	P.b.SM_GM002588	2886314	2887111	-//-	-6.88364
P.b.SM_GM002661	2972364	2972882	sp|Q9HI36|MAJE_PSEAE Major exported protein OS=Pseudomonas aeruginosa (strain ATCC 15692 / DSM 22644 / CIP 104116 / JCM 14847 / LMG 12228 / 1C / PRS 101 / PAO1) OX=208964 GN=hcpA PE=1 SV=1//8.0184e-71	9.93095	P.b.SM_GM003930	4383302	4385032	sp|C6DFQ3|ACEK_PECCP Isocitrate dehydrogenase kinase/phosphatase OS=Pectobacterium carotovorum subsp. carotovorum (strain PC1) OX=561230 GN=aceK PE=3 SV=1//0	-6.58013
P.b.SM_GM002253	2496871	2497560	sp|O34918|YOAJ_BACSU Expansin-YoaJ OS=Bacillus subtilis (strain 168) OX=224308 GN=yoaJ PE=1 SV=1//1.85878e-85	9.80973	P.b.SM_GM000164	182897	183736	sp|P0AER0|GLPF_ECOLI Glycerol uptake facilitator protein OS=Escherichia coli (strain K12) OX=83333 GN=glpF PE=1 SV=1//3.23744e-145	-6.44182
P.b.SM_GM000498	561858	562790	sp|P96074|FOM1_STRWE Fosfomycin biosynthesis bifunctional protein Fom1 OS=Streptomyces wedmorensis OX=43759 GN=fom1 PE=1 SV=1//6.86883e-105	9.45936	P.b.SM_GM001515	1691324	1691845	sp|Q44123|FBPB_ACTPL Ferric transport system permease protein FbpB OS=Actinobacillus pleuropneumoniae OX=715 GN=fbpB PE=3 SV=1//2.4305e-10	-6.42383
P.b.SM_GM004270	4748768	4748956	-//-	9.34812	P.b.SM_GM002595	2891131	2891778	-//-	-6.41534
P.b.SM_GM001109	1224708	1225187	sp|Q9HI36|MAJE_PSEAE Major exported protein OS=Pseudomonas aeruginosa (strain ATCC 15692 / DSM 22644 / CIP 104116 / JCM 14847 / LMG 12228 / 1C / PRS 101 / PAO1) OX=208964 GN=hcpA PE=1 SV=1//6.61856e-26	9.05774	P.b.SM_GM002641	2946391	2947794	-//-	-6.32699
P.b.SM_GM003407	3782204	3782722	sp|Q9HI36|MAJE_PSEAE Major exported protein OS=Pseudomonas aeruginosa (strain ATCC 15692 / DSM 22644 / CIP 104116 / JCM 14847 / LMG 12228 / 1C / PRS 101 / PAO1) OX=208964 GN=hcpA PE=1 SV=1//2.45602e-70	8.58919	P.b.SM_GM000163	181332	182843	sp|A8AL00|GLPK_CITK8 Glycerol kinase OS=Citrobacter koseri (strain ATCC BAA-895 / CDC 4225-83 / SGSC4696) OX=290338 GN=glpK PE=3 SV=1//0	-6.19918
P.b.SM_GM000458	511487	511963	sp|P0AAA1|YAGU_ECOLI Inner membrane protein YagU OS=Escherichia coli (strain K12) OX=83333 GN=yagU PE=1 SV=1//2.49572e-92	8.45305	P.b.SM_GM002596	2891849	2892958	-//-	-6.15928
P.b.SM_GM002087	2305051	2305446	sp|E0SDG9|CDIB_DICD3 Outer membrane transporter CdiB OS=Dickeya dadantii (strain 3937) OX=198628 GN=cdiB PE=3 SV=1//9.13788e-27	8.30638	P.b.SM_GM001366	1524326	1526014	sp|C6DCB6|KDPA_PECCP Potassium-transporting ATPase potassium-binding subunit OS=Pectobacterium carotovorum subsp. carotovorum (strain PC1) OX=561230 GN=kdpA PE=3 SV=1//0	-6.07779
P.b.SM_GM000066	71576	72094	sp|Q9HI36|MAJE_PSEAE Major exported protein OS=Pseudomonas aeruginosa (strain ATCC 15692 / DSM 22644 / CIP 104116 / JCM 14847 / LMG 12228 / 1C / PRS 101 / PAO1) OX=208964 GN=hcpA PE=1 SV=1//8.55871e-71	8.28078	P.b.SM_GM003154	3489783	3491150	sp|P16095|SDHL_ECOLI L-serine dehydratase 1 OS=Escherichia coli (strain K12) OX=83333 GN=sdaA PE=1 SV=3//0	-5.77202
P.b.SM_GM001502	1676185	1676523	sp|P64496|YOAG_ECOLI Protein YoaG OS=Escherichia coli (strain K12) OX=83333 GN=yoaG PE=1 SV=1//1.71079e-10	7.73435	P.b.SM_GM002589	2887260	2887625	-//-	-5.60519
P.b.SM_GM004017	4455341	4456465	sp|P0C1C0|PLY1_PECCA Pectate lyase 1 OS=Pectobacterium carotovorum OX=554 GN=pel1 PE=1 SV=1//0	7.6474	P.b.SM_GM003931	4385079	4386386	sp|P51066|ACEA_SALTY Isocitrate lyase OS=Salmonella typhimurium (strain LT2 / SGSC1412 / ATCC 700720) OX=99287 GN=aceA PE=3 SV=2//0	-5.33959
P.b.SM_GM003419	3799756	3800721	-//-	7.55882	P.b.SM_GM002577	2876105	2877319	-//-	-5.28292
P.b.SM_GM002062	2280348	2281019	sp|Q934G3|KDGM_DICD3 Oligogalacturonate-specific porin KdgM OS=Dickeya dadantii (strain 3937) OX=198628 GN=kdgM PE=1 SV=1//7.54555e-100	7.53434	P.b.SM_GM002628	2933602	2933961	-//-	-5.2633
P.b.SM_GM001655	1840040	1840450	sp|Q9HI36|MAJE_PSEAE Major exported protein OS=Pseudomonas aeruginosa (strain ATCC 15692 / DSM 22644 / CIP 104116 / JCM 14847 / LMG 12228 / 1C / PRS 101 / PAO1) OX=208964 GN=hcpA PE=1 SV=1//7.22566e-13	7.37588	P.b.SM_GM002575	2873809	2875533	-//-	-5.24847
P.b.SM_GM004018	4457195	4458262	sp|P0C1C1|PLY2_PECCA Pectate lyase 2 OS=Pectobacterium carotovorum OX=554 GN=pel2 PE=3 SV=1//0	7.24912	P.b.SM_GM000951	1058225	1059574	sp|Q46915|GUDX_ECOLI Glucarate dehydratase-related protein OS=Escherichia coli (strain K12) OX=83333 GN=gudX PE=1 SV=1//2.20045e-160	-5.2091
Novel00974	3791405	3791684	-	7.22108	Novel00038	180608	183793	PF02782:FGGY family of carbohydrate kinases, C-terminal domain|PF00370:FGGY family of carbohydrate kinases, N-terminal domain|PF03320:Bacterial fructose-1,6-bisphosphatase, glpX-encoded|PF00230:Major intrinsic protein	-5.16762
P.b.SM_GM000617	671590	672552	sp|P0A9F6|GCVA_ECOLI Glycine cleavage system transcriptional activator OS=Escherichia coli (strain K12) OX=83333 GN=gcvA PE=1 SV=1//1.03211e-25	7.19051	P.b.SM_GM002578	2877598	2878416	-//-	-5.15399
P.b.SM_GM001503	1676534	1676866	sp|P64488|YEAR_ECOLI Uncharacterized protein YeaR OS=Escherichia coli (strain K12) OX=83333 GN=yeaR PE=1 SV=1//2.08885e-52	7.18219	P.b.SM_GM001517	1693123	1694448	sp|P09836|UHPC_ECOLI Membrane sensor protein UhpC OS=Escherichia coli (strain K12) OX=83333 GN=uhpC PE=1 SV=3//1.57481e-152	-5.14419
P.b.SM_GM004180	4645615	4645824	-//-	7.15521	P.b.SM_GM000738	811584	812126	sp|P23484|FECI_ECOLI Probable RNA polymerase sigma factor FecI OS=Escherichia coli (strain K12) OX=83333 GN=fecI PE=1 SV=3//3.13772e-34	-5.12702
P.b.SM_GM003412	3791168	3791728	-//-	7.04771	P.b.SM_GM002640	2945451	2946386	-//-	-5.08947
P.b.SM_GM000065	69632	71485	sp|E0SAL0|VGRGA_DICD3 Putative type VI secretion system protein VgrGA OS=Dickeya dadantii (strain 3937) OX=198628 GN=vgrGA PE=3 SV=1//0	7.01412	P.b.SM_GM002626	2932973	2933353	-//-	-5.06628
P.b.SM_GM001505	1677944	1679194	sp|Q6YK37|XYNC_BACIU Glucuronoxylanase XynC OS=Bacillus subtilis OX=1423 GN=xynC PE=3 SV=2//1.99632e-93	6.99538	Novel00451	1739927	1741364	PF00202:Aminotransferase class-III	-4.98492
P.b.SM_GM000969	1074785	1075402	-//-	6.99441	Novel00110	409660	409792	-	-4.94492
P.b.SM_GM003873	4319615	4320412	-//-	6.95264	P.b.SM_GM001555	1739748	1741064	sp|Q6D6Y6|PAT_PECAS Putrescine aminotransferase OS=Pectobacterium atrosepticum (strain SCRI 1043 / ATCC BAA-672) OX=218491 GN=patA PE=3 SV=1//0	-4.8703
P.b.SM_GM000608	650771	651202	-//-	6.93531	P.b.SM_GM002585	2882112	2884124	sp|P40687|TOP3_SALTY DNA topoisomerase 3 OS=Salmonella typhimurium (strain LT2 / SGSC1412 / ATCC 700720) OX=99287 GN=topB PE=3 SV=2//6.4166e-146	-4.80133
P.b.SM_GM000466	518369	518848	sp|Q9HI36|MAJE_PSEAE Major exported protein OS=Pseudomonas aeruginosa (strain ATCC 15692 / DSM 22644 / CIP 104116 / JCM 14847 / LMG 12228 / 1C / PRS 101 / PAO1) OX=208964 GN=hcpA PE=1 SV=1//3.71828e-32	6.91662	Novel01210	4698438	4699195	PF01048:Phosphorylase superfamily	-4.79754
P.b.SM_GM004231	4710319	4710798	sp|P46855|YHHZ_ECOLI Uncharacterized protein YhhZ OS=Escherichia coli (strain K12) OX=83333 GN=yhhZ PE=3 SV=1//5.00976e-30	6.9012	Novel01123	4383125	4385459	PF00463:Isocitrate lyase family|PF06315:Isocitrate dehydrogenase kinase/phosphatase (AceK) kinase domain|PF20423:Isocitrate dehydrogenase kinase/phosphatase (AceK), regulatory domain	-4.78855
P.b.SM_GM001700	1886265	1886372	-//-	6.83221	P.b.SM_GM002586	2884647	2886080	sp|Q71TL0|DAM_BPP1 DNA N-6-adenine-methyltransferase OS=Escherichia phage P1 OX=2886926 GN=dmt PE=1 SV=1//1.02793e-12	-4.74143
P.b.SM_GM003394	3767042	3767779	sp|D3V9Q4|PVCA_XENNA L-tyrosine isonitrile synthase OS=Xenorhabdus nematophila (strain ATCC 19061 / DSM 3370 / CCUG 14189 / LMG 1036 / NCIMB 9965 / AN6) OX=406817 GN=pvcA PE=3 SV=1//3.72036e-128	6.76255	sRNA00012	182844	182896	-	-4.74139
P.b.SM_GM000982	1086746	1087969	-//-	6.74734	P.b.SM_GM000440	490785	493496	sp|P22036|ATMB_SALTY Magnesium-transporting ATPase, P-type 1 OS=Salmonella typhimurium (strain LT2 / SGSC1412 / ATCC 700720) OX=99287 GN=mgtB PE=1 SV=3//0	-4.72114
P.b.SM_GM004271	4748964	4749143	-//-	6.71896	P.b.SM_GM002630	2934369	2935049	-//-	-4.71091
P.b.SM_GM000335	371770	372351	sp|P0AEY5|MDAB_ECOLI NADPH:quinone oxidoreductase MdaB OS=Escherichia coli (strain K12) OX=83333 GN=mdaB PE=1 SV=1//1.13541e-101	6.69508	P.b.SM_GM001429	1589783	1590748	sp|Q6D7C4|GLK_PECAS Glucokinase OS=Pectobacterium atrosepticum (strain SCRI 1043 / ATCC BAA-672) OX=218491 GN=glk PE=3 SV=1//0	-4.67395
P.b.SM_GM002688	2994871	2995731	sp|P32712|NRFG_ECOLI Formate-dependent nitrite reductase complex subunit NrfG OS=Escherichia coli (strain K12) OX=83333 GN=nrfG PE=4 SV=1//2.27873e-65	6.62578	P.b.SM_GM003932	4386418	4388016	sp|P08997|MASY_ECOLI Malate synthase A OS=Escherichia coli (strain K12) OX=83333 GN=aceB PE=1 SV=1//0	-4.66738
P.b.SM_GM001648	1833575	1834369	sp|P16630|GUNS_PECPM Endoglucanase S OS=Pectobacterium parmentieri OX=1905730 GN=celS PE=1 SV=1//4.35914e-143	6.61615	Novel01124	4385955	4388083	PF01274:Malate synthase|PF00463:Isocitrate lyase family	-4.62587
P.b.SM_GM000514	578507	578791	-//-	6.61321	P.b.SM_GM000433	482998	483282	-//-	-4.48374
P.b.SM_GM002377	2646693	2646899	sp|Q6WEG4|HRPA_PECCC Hrp pili protein HrpA OS=Pectobacterium carotovorum subsp. carotovorum OX=555 GN=hrpA PE=3 SV=1//2.4433e-36	6.61189	P.b.SM_GM001140	1256280	1270883	-//-	-4.48184
P.b.SM_GM000467	519385	519813	-//-	6.58493	P.b.SM_GM003204	3552214	3552834	sp|Q8XQG9|AZOR_RALSO FMN-dependent NADH:quinone oxidoreductase OS=Ralstonia solanacearum (strain GMI1000) OX=267608 GN=azoR PE=3 SV=1//5.2452e-72	-4.46015
P.b.SM_GM003169	3508445	3509752	sp|Q6D2C3|LAMB_PECAS Maltoporin OS=Pectobacterium atrosepticum (strain SCRI 1043 / ATCC BAA-672) OX=218491 GN=lamB PE=3 SV=1//0	6.55753	P.b.SM_GM002629	2933974	2934372	-//-	-4.44509
P.b.SM_GM000465	517616	518362	-//-	6.53996	P.b.SM_GM002428	2703158	2704096	sp|A1B8Z0|BHCD_PARDP Iminosuccinate reductase OS=Paracoccus denitrificans (strain Pd 1222) OX=318586 GN=bhcD PE=1 SV=1//3.65119e-36	-4.44196
P.b.SM_GM003871	4316778	4317341	sp|P0A251|AHPC_SALTY Alkyl hydroperoxide reductase C OS=Salmonella typhimurium (strain LT2 / SGSC1412 / ATCC 700720) OX=99287 GN=ahpC PE=1 SV=2//2.58821e-122	6.50863	P.b.SM_GM000908	1009617	1010270	sp|C6D9P9|RIBB_PECCP 3,4-dihydroxy-2-butanone 4-phosphate synthase OS=Pectobacterium carotovorum subsp. carotovorum (strain PC1) OX=561230 GN=ribB PE=3 SV=1//3.38264e-157	-4.42424
P.b.SM_GM003418	3798533	3799723	-//-	6.50368	P.b.SM_GM002606	2904109	2904837	-//-	-4.37571
P.b.SM_GM000981	1085395	1086693	sp|P71241|WCAJ_ECOLI UDP-glucose:undecaprenyl-phosphate glucose-1-phosphate transferase OS=Escherichia coli (strain K12) OX=83333 GN=wcaJ PE=1 SV=2//9.78483e-119	6.49602	P.b.SM_GM002605	2903459	2904109	-//-	-4.34062
P.b.SM_GM002689	2995728	2996129	sp|Q8X5S5|NRFF_ECO57 Formate-dependent nitrite reductase complex subunit NrfF OS=Escherichia coli O157:H7 OX=83334 GN=nrfF PE=3 SV=1//6.8206e-35	6.45029	P.b.SM_GM000237	271309	272454	-//-	-4.30507
P.b.SM_GM000033	34651	34908	-//-	6.4251	P.b.SM_GM001671	1854632	1855660	sp|Q93AA7|YBHG_YERPE UPF0194 membrane protein YP_0975 OS=Yersinia pestis OX=632 GN=YP_0975 PE=3 SV=2//4.23386e-114	-4.28357
P.b.SM_GM004269	4748082	4748771	-//-	6.37884	P.b.SM_GM003500	3888493	3888639	-//-	-4.26761
P.b.SM_GM002659	2969942	2970385	sp|Q9I738|EAGT6_PSEAE Effector EagT6 OS=Pseudomonas aeruginosa (strain ATCC 15692 / DSM 22644 / CIP 104116 / JCM 14847 / LMG 12228 / 1C / PRS 101 / PAO1) OX=208964 GN=eagT6 PE=1 SV=1//8.49342e-11	6.36735	P.b.SM_GM003342	3716138	3716545	sp|C6DC61|NRDI_PECCP Protein NrdI OS=Pectobacterium carotovorum subsp. carotovorum (strain PC1) OX=561230 GN=nrdI PE=3 SV=1//2.79019e-96	-4.26069
P.b.SM_GM002326	2575361	2575735	-//-	6.27073	sRNA00053	696668	696843	-	-4.25428
P.b.SM_GM002660	2970414	2972243	sp|E0SAL0|VGRGA_DICD3 Putative type VI secretion system protein VgrGA OS=Dickeya dadantii (strain 3937) OX=198628 GN=vgrGA PE=3 SV=1//0	6.19497	Novel00263	1009641	1009729	-	-4.24833
P.b.SM_GM003383	3759037	3759390	sp|Q9CP15|Y253_PASMU Uncharacterized protein PM0253 OS=Pasteurella multocida (strain Pm70) OX=272843 GN=PM0253 PE=4 SV=1//7.48542e-46	6.15904	P.b.SM_GM002639	2945020	2945454	-//-	-4.22622
P.b.SM_GM000009	11469	11729	sp|P46318|PTJB_BACSU Lichenan-specific phosphotransferase enzyme IIB component OS=Bacillus subtilis (strain 168) OX=224308 GN=licB PE=1 SV=1//3.84102e-15	6.15158	P.b.SM_GM002576	2875545	2876105	-//-	-4.21139
P.b.SM_GM004178	4643939	4644379	-//-	6.07471	P.b.SM_GM003205	3552870	3553643	sp|C0LA90|PYRHY_SPHWJ Pyrethroid hydrolase OS=Sphingobium wenxiniae (strain DSM 21828 / JZ-1) OX=595605 GN=pytH PE=1 SV=1//1.73418e-09	-4.18657
P.b.SM_GM000704	772941	773213	-//-	6.06731	P.b.SM_GM000856	947605	948762	sp|P32816|GLDA_GEOSE Glycerol dehydrogenase OS=Geobacillus stearothermophilus OX=1422 GN=gldA PE=1 SV=1//6.89333e-141	-4.17421
P.b.SM_GM003417	3798012	3798533	-//-	6.06168	P.b.SM_GM003153	3488426	3489715	sp|P0AAD6|SDAC_ECOLI Serine transporter SdaC OS=Escherichia coli (strain K12) OX=83333 GN=sdaC PE=1 SV=1//0	-4.16505
P.b.SM_GM000611	665790	667232	sp|Q816I1|MENE_BACCR 2-succinylbenzoate--CoA ligase OS=Bacillus cereus (strain ATCC 14579 / DSM 31 / CCUG 7414 / JCM 2152 / NBRC 15305 / NCIMB 9373 / NCTC 2599 / NRRL B-3711) OX=226900 GN=menE PE=3 SV=1//4.33891e-21	6.03381	P.b.SM_GM001516	1692052	1693086	sp|P43951|Y131_HAEIN Uncharacterized protein HI_0131 OS=Haemophilus influenzae (strain ATCC 51907 / DSM 11121 / KW20 / Rd) OX=71421 GN=HI_0131 PE=1 SV=1//6.24943e-172	-4.15552
P.b.SM_GM000926	1028940	1029860	sp|P96402|LIPC_MYCTU Esterase LipC OS=Mycobacterium tuberculosis (strain ATCC 25618 / H37Rv) OX=83332 GN=lipC PE=1 SV=1//1.3824e-24	6.03255	P.b.SM_GM000638	696844	697053	sp|Q6D9I4|Y631_PECAS UPF0337 protein ECA0631 OS=Pectobacterium atrosepticum (strain SCRI 1043 / ATCC BAA-672) OX=218491 GN=ECA0631 PE=3 SV=2//4.93574e-27	-4.14597
P.b.SM_GM000613	667759	668868	sp|P9WQD7|KASB_MYCTU 3-oxoacyl-[acyl-carrier-protein] synthase 2 OS=Mycobacterium tuberculosis (strain ATCC 25618 / H37Rv) OX=83332 GN=kasB PE=1 SV=1//1.68121e-37	6.01286	Novel00549	2157022	2157348	PF01170:Putative RNA methylase family UPF0020	-4.12603
P.b.SM_GM000705	773212	773313	-//-	6.01069	P.b.SM_GM000375	413762	414415	sp|P45469|YRAR_ECOLI Putative NAD(P)-binding protein YraR OS=Escherichia coli (strain K12) OX=83333 GN=yraR PE=4 SV=2//9.86306e-66	-4.09712
P.b.SM_GM000923	1025410	1026786	sp|P31474|HSRA_ECOLI Probable transport protein HsrA OS=Escherichia coli (strain K12) OX=83333 GN=hsrA PE=1 SV=1//2.49383e-57	6.00809	P.b.SM_GM004239	4717966	4718997	sp|C6DIA7|TDH_PECCP L-threonine 3-dehydrogenase OS=Pectobacterium carotovorum subsp. carotovorum (strain PC1) OX=561230 GN=tdh PE=3 SV=1//0	-4.07891
P.b.SM_GM003845	4287749	4288516	sp|P25894|LOIP_ECOLI Metalloprotease LoiP OS=Escherichia coli (strain K12) OX=83333 GN=loiP PE=1 SV=2//1.10175e-116	5.98292	P.b.SM_GM001021	1122615	1123691	sp|P16687|PHNI_ECOLI Alpha-D-ribose 1-methylphosphonate 5-triphosphate synthase subunit PhnI OS=Escherichia coli (strain K12) OX=83333 GN=phnI PE=1 SV=2//0	-4.06974
P.b.SM_GM000464	516778	517209	-//-	5.97956	Novel00180	696687	696988	PF05532:CsbD-like	-4.06015
P.b.SM_GM000983	1088049	1088528	sp|P0A934|GFCE_SHIFL Putative polysaccharide export protein GfcE OS=Shigella flexneri OX=623 GN=gfcE PE=3 SV=1//1.7738e-15	5.96832	P.b.SM_GM004309	4785227	4786762	sp|P37685|ALDB_ECOLI Aldehyde dehydrogenase B OS=Escherichia coli (strain K12) OX=83333 GN=aldB PE=1 SV=2//0	-4.05736
P.b.SM_GM000742	814156	814635	-//-	5.96657	P.b.SM_GM003809	4245108	4246295	sp|C6DF08|NHAA_PECCP Na(+)/H(+) antiporter NhaA OS=Pectobacterium carotovorum subsp. carotovorum (strain PC1) OX=561230 GN=nhaA PE=3 SV=1//0	-4.01476
P.b.SM_GM002054	2271978	2272346	sp|P25728|YGBA_ECOLI Uncharacterized protein YgbA OS=Escherichia coli (strain K12) OX=83333 GN=ygbA PE=4 SV=1//9.29973e-38	5.93633	P.b.SM_GM001618	1805187	1806407	sp|O53732|UFAA1_MYCTU Tuberculostearic acid methyltransferase UfaA1 OS=Mycobacterium tuberculosis (strain ATCC 25618 / H37Rv) OX=83332 GN=ufaA1 PE=1 SV=3//5.60908e-74	-4.00797
P.b.SM_GM000607	649374	650687	sp|Q3IZ91|CCCR_CERS4 Crotonyl-CoA carboxylase/reductase OS=Cereibacter sphaeroides (strain ATCC 17023 / DSM 158 / JCM 6121 / CCUG 31486 / LMG 2827 / NBRC 12203 / NCIMB 8253 / ATH 2.4.1.) OX=272943 GN=ccr PE=1 SV=1//1.21754e-102	5.93214	Novel00248	947598	948759	PF00465:Iron-containing alcohol dehydrogenase	-4.00577
P.b.SM_GM000710	779553	779984	-//-	5.87927	P.b.SM_GM000820	909391	909702	sp|P0AF55|YJCH_SHIFL Inner membrane protein YjcH OS=Shigella flexneri OX=623 GN=yjcH PE=3 SV=1//6.98649e-50	-3.99563
P.b.SM_GM003416	3796672	3798009	sp|Q9I753|TSSK1_PSEAE Type VI secretion system baseplate component TssK1 OS=Pseudomonas aeruginosa (strain ATCC 15692 / DSM 22644 / CIP 104116 / JCM 14847 / LMG 12228 / 1C / PRS 101 / PAO1) OX=208964 GN=tssK1 PE=1 SV=1//2.12997e-116	5.85989	P.b.SM_GM002801	3114766	3115077	sp|Q6D6C4|ACYP_PECAS Acylphosphatase OS=Pectobacterium atrosepticum (strain SCRI 1043 / ATCC BAA-672) OX=218491 GN=acyP PE=3 SV=1//3.32403e-41	-3.97312
P.b.SM_GM000612	667229	667762	-//-	5.85105	sRNA00195	2862916	2862968	-	-3.96749
P.b.SM_GM001134	1248159	1249202	sp|A1DBJ7|PLYE_NEOFI Probable pectate lyase E OS=Neosartorya fischeri (strain ATCC 1020 / DSM 3700 / CBS 544.65 / FGSC A1164 / JCM 1740 / NRRL 181 / WB 181) OX=331117 GN=plyE PE=3 SV=1//8.76788e-17	5.77537	Novel00318	1255889	1271220	PF17936:Bacterial Ig domain|PF19077:Bacterial Ig-like domain	-3.95975
P.b.SM_GM001701	1886613	1888043	sp|P19144|PRTX_DICCH Serralysin C OS=Dickeya chrysanthemi OX=556 GN=prtC PE=1 SV=1//0	5.76812	P.b.SM_GM000819	907736	909394	sp|C6D930|ACTP_PECCP Cation/acetate symporter ActP OS=Pectobacterium carotovorum subsp. carotovorum (strain PC1) OX=561230 GN=actP PE=3 SV=1//0	-3.93863
Novel00592	2279955	2281188	PF06178:Oligogalacturonate-specific porin protein (KdgM)	5.76509	P.b.SM_GM001365	1522166	1524295	sp|A1JQS2|KDPB_YERE8 Potassium-transporting ATPase ATP-binding subunit OS=Yersinia enterocolitica serotype O:8 / biotype 1B (strain NCTC 13174 / 8081) OX=393305 GN=kdpB PE=3 SV=1//0	-3.89978
P.b.SM_GM000750	820947	821729	sp|P05361|ALDC_KLEAE Alpha-acetolactate decarboxylase OS=Klebsiella aerogenes OX=548 GN=budA PE=1 SV=1//4.14708e-110	5.75449	P.b.SM_GM001554	1737902	1739326	sp|C6DD82|ABDH_PECCP Gamma-aminobutyraldehyde dehydrogenase OS=Pectobacterium carotovorum subsp. carotovorum (strain PC1) OX=561230 GN=patD PE=3 SV=1//0	-3.8923
P.b.SM_GM001477	1648006	1649109	-//-	5.68311	P.b.SM_GM002083	2300512	2301309	sp|P69804|PTNC_SHIFL PTS system mannose-specific EIIC component OS=Shigella flexneri OX=623 GN=manY PE=3 SV=1//7.03189e-130	-3.88122
Novel00965	3759000	3759379	-	5.66913	Novel00604	2324893	2326307	PF03315:Serine dehydratase beta chain|PF03313:Serine dehydratase alpha chain	-3.86372
P.b.SM_GM000042	42592	42849	sp|P0AAX5|YBIJ_SHIFL Uncharacterized protein YbiJ OS=Shigella flexneri OX=623 GN=ybiJ PE=3 SV=1//5.70093e-10	5.66393	P.b.SM_GM000737	810625	811587	sp|P23485|FECR_ECOLI Protein FecR OS=Escherichia coli (strain K12) OX=83333 GN=fecR PE=2 SV=1//6.04266e-54	-3.83506
P.b.SM_GM001522	1698045	1698989	sp|P24112|PELD_PECCA Pectin lyase OS=Pectobacterium carotovorum OX=554 GN=pnl PE=1 SV=1//0	5.66081	P.b.SM_GM002627	2933350	2933583	-//-	-3.82655
P.b.SM_GM004331	4812937	4813446	sp|Q9KPX2|PADC_VIBCH Probable phenolic acid decarboxylase OS=Vibrio cholerae serotype O1 (strain ATCC 39315 / El Tor Inaba N16961) OX=243277 GN=padC PE=3 SV=1//1.68807e-77	5.65934	P.b.SM_GM002091	2324801	2326099	sp|P16095|SDHL_ECOLI L-serine dehydratase 1 OS=Escherichia coli (strain K12) OX=83333 GN=sdaA PE=1 SV=3//0	-3.80949
P.b.SM_GM001504	1677250	1677840	sp|P96682|YDFE_BACSU Uncharacterized protein YdfE OS=Bacillus subtilis (strain 168) OX=224308 GN=ydfE PE=3 SV=1//1.95962e-25	5.63782	P.b.SM_GM003928	4382037	4382132	-//-	-3.79318
P.b.SM_GM001763	1947918	1948520	-//-	5.63327	P.b.SM_GM001364	1521571	1522146	sp|Q6D7I5|KDPC_PECAS Potassium-transporting ATPase KdpC subunit OS=Pectobacterium atrosepticum (strain SCRI 1043 / ATCC BAA-672) OX=218491 GN=kdpC PE=3 SV=1//3.90103e-86	-3.79278
P.b.SM_GM000711	780042	780503	sp|Q9T1T5|ENLYS_BPAPS Endolysin OS=Acyrthosiphon pisum secondary endosymbiont phage 1 OX=2682836 GN=13 PE=3 SV=1//2.23141e-33	5.62984	P.b.SM_GM000058	60404	61423	sp|P0AEF8|DPPB_ECOLI Dipeptide transport system permease protein DppB OS=Escherichia coli (strain K12) OX=83333 GN=dppB PE=1 SV=1//0	-3.78973
P.b.SM_GM000366	406376	407278	sp|P26420|SCRK_KLEPN Fructokinase OS=Klebsiella pneumoniae OX=573 GN=scrK PE=1 SV=1//1.7232e-122	5.6053	P.b.SM_GM000952	1059567	1060823	sp|Q44470|TUB4_AGRVI Putative tartrate transporter OS=Agrobacterium vitis OX=373 GN=ttuB PE=2 SV=1//5.55586e-73	-3.78348
sRNA00045	648630	648735	-	5.60313	P.b.SM_GM002609	2905953	2908112	-//-	-3.76907
P.b.SM_GM002341	2596114	2596932	sp|P0A1U8|YIIY_SALTY Uncharacterized protein YiiY OS=Salmonella typhimurium (strain LT2 / SGSC1412 / ATCC 700720) OX=99287 GN=yiiY PE=3 SV=1//4.20417e-09	5.5952	P.b.SM_GM001118	1231694	1234042	sp|P13036|FECA_ECOLI Fe(3+) dicitrate transport protein FecA OS=Escherichia coli (strain K12) OX=83333 GN=fecA PE=1 SV=2//0	-3.76655
P.b.SM_GM004019	4458629	4458760	-//-	5.55494	Novel00264	1016212	1016302	PF05683:Fumarase C-terminus	-3.76283
P.b.SM_GM000706	773314	773586	sp|P40806|PKSJ_BACSU Polyketide synthase PksJ OS=Bacillus subtilis (strain 168) OX=224308 GN=pksJ PE=1 SV=3//4.82039e-11	5.52892	P.b.SM_GM002631	2935046	2935948	-//-	-3.75952
P.b.SM_GM000985	1090677	1091888	-//-	5.49369	P.b.SM_GM000344	381391	382041	-//-	-3.73938
Novel00738	2969514	2970150	PF08786:DcrB	5.43917	P.b.SM_GM000374	413369	413656	sp|A8G928|Y510_SERP5 UPF0306 protein Spro_0510 OS=Serratia proteamaculans (strain 568) OX=399741 GN=Spro_0510 PE=3 SV=1//4.20016e-37	-3.73843
P.b.SM_GM001107	1223493	1223756	-//-	5.43505	P.b.SM_GM000624	681046	681627	sp|Q1R8F4|EAMB_ECOUT Cysteine/O-acetylserine efflux protein OS=Escherichia coli (strain UTI89 / UPEC) OX=364106 GN=eamB PE=3 SV=1//9.1886e-12	-3.72692
P.b.SM_GM000997	1100385	1100750	-//-	5.42905	P.b.SM_GM001139	1254443	1255882	sp|Q8G0Y6|BEPC_BRUSU Outer membrane efflux protein BepC OS=Brucella suis biovar 1 (strain 1330) OX=204722 GN=bepC PE=1 SV=1//2.62094e-14	-3.7268
P.b.SM_GM000793	869353	869769	-//-	5.4225	P.b.SM_GM001620	1806886	1807413	sp|P44175|Y1399_HAEIN Uncharacterized protein HI_1399 OS=Haemophilus influenzae (strain ATCC 51907 / DSM 11121 / KW20 / Rd) OX=71421 GN=HI_1399 PE=4 SV=1//2.05374e-15	-3.7082
Novel00467	1840244	1840920	-	5.40374	P.b.SM_GM003508	3894157	3894504	sp|P46141|YGBE_ECOLI Inner membrane protein YgbE OS=Escherichia coli (strain K12) OX=83333 GN=ygbE PE=1 SV=2//7.59549e-18	-3.69959
P.b.SM_GM000513	575328	578120	-//-	5.38198	P.b.SM_GM002634	2937762	2940641	-//-	-3.68519
P.b.SM_GM002778	3091606	3091899	sp|P94425|YCNE_BACSU Putative monooxygenase YcnE OS=Bacillus subtilis (strain 168) OX=224308 GN=ycnE PE=1 SV=1//9.15235e-10	5.37002	P.b.SM_GM001127	1241285	1241992	sp|Q8ZNT5|DGCQ_SALTY Probable diguanylate cyclase DgcQ OS=Salmonella typhimurium (strain LT2 / SGSC1412 / ATCC 700720) OX=99287 GN=dgcQ PE=3 SV=1//6.37971e-24	-3.67893
P.b.SM_GM000799	876126	876347	-//-	5.34411	P.b.SM_GM003071	3403444	3404196	sp|O31680|YKVO_BACSU Uncharacterized oxidoreductase YkvO OS=Bacillus subtilis (strain 168) OX=224308 GN=ykvO PE=3 SV=1//2.04946e-43	-3.65161
P.b.SM_GM002692	2998977	2999615	sp|P0AAK9|NRFC_SHIFL Protein NrfC OS=Shigella flexneri OX=623 GN=nrfC PE=3 SV=1//2.88958e-136	5.34291	P.b.SM_GM003619	4025062	4026399	sp|P46317|PTJC_BACSU Lichenan permease IIC component OS=Bacillus subtilis (strain 168) OX=224308 GN=licC PE=2 SV=1//1.391e-65	-3.62171
P.b.SM_GM002942	3265722	3266411	-//-	5.33711	P.b.SM_GM003314	3687274	3687864	sp|A6T515|EAMB_KLEP7 Cysteine/O-acetylserine efflux protein OS=Klebsiella pneumoniae subsp. pneumoniae (strain ATCC 700721 / MGH 78578) OX=272620 GN=eamB PE=3 SV=1//1.86093e-11	-3.61246
Novel00473	1890255	1890687	PF13533:Biotin-lipoyl like	5.28405	P.b.SM_GM002516	2814620	2814835	-//-	-3.57511
P.b.SM_GM003413	3791728	3793266	sp|Q9KN48|VASH_VIBCH Transcriptional regulator VasH OS=Vibrio cholerae serotype O1 (strain ATCC 39315 / El Tor Inaba N16961) OX=243277 GN=vasH PE=4 SV=1//2.34326e-108	5.2834	Novel00785	3120257	3120456	-	-3.5645
P.b.SM_GM003411	3789732	3791156	-//-	5.2708	Novel00417	1602353	1602567	PF09334:tRNA synthetases class I (M)	-3.56068
P.b.SM_GM000944	1048929	1050731	-//-	5.25383	P.b.SM_GM002405	2675406	2676707	sp|Q8BWU8|AT2L1_MOUSE Ethanolamine-phosphate phospho-lyase OS=Mus musculus OX=10090 GN=Etnppl PE=2 SV=1//5.47753e-118	-3.55407
P.b.SM_GM003512	3897587	3899029	sp|Q6D1A4|CYSG1_PECAS Siroheme synthase 1 OS=Pectobacterium atrosepticum (strain SCRI 1043 / ATCC BAA-672) OX=218491 GN=cysG1 PE=3 SV=1//0	5.24723	P.b.SM_GM003343	3716542	3718704	sp|P0CH00|RIR1B_MYCS2 Ribonucleoside-diphosphate reductase subunit alpha 2 OS=Mycolicibacterium smegmatis (strain ATCC 700084 / mc(2)155) OX=246196 GN=nrdE2 PE=1 SV=1//0	-3.53252
P.b.SM_GM002224	2467652	2467879	-//-	5.23321	P.b.SM_GM000075	86185	87300	sp|Q8X5L9|GUN_ECO57 Endoglucanase OS=Escherichia coli O157:H7 OX=83334 GN=bcsZ PE=3 SV=1//9.81775e-148	-3.52937
P.b.SM_GM001764	1948563	1948928	sp|Q9I747|HCP1_PSEAE Protein hcp1 OS=Pseudomonas aeruginosa (strain ATCC 15692 / DSM 22644 / CIP 104116 / JCM 14847 / LMG 12228 / 1C / PRS 101 / PAO1) OX=208964 GN=hcp1 PE=1 SV=1//5.76503e-11	5.21437	P.b.SM_GM004401	4894594	4895256	sp|P66795|QSEB_SALTY Transcriptional regulatory protein QseB OS=Salmonella typhimurium (strain LT2 / SGSC1412 / ATCC 700720) OX=99287 GN=qseB PE=3 SV=1//5.71987e-91	-3.51443
P.b.SM_GM000922	1024997	1025401	-//-	5.21044	P.b.SM_GM003684	4099592	4100281	sp|Q9KQH7|FABG_VIBCH 3-oxoacyl-[acyl-carrier-protein] reductase FabG OS=Vibrio cholerae serotype O1 (strain ATCC 39315 / El Tor Inaba N16961) OX=243277 GN=fabG PE=1 SV=2//7.55674e-23	-3.51307
P.b.SM_GM000984	1088531	1090663	sp|Q54520|CPSD_STREE Tyrosine-protein kinase CpsD OS=Streptococcus pneumoniae OX=1313 GN=cpsD PE=1 SV=1//1.1369e-10	5.20673	P.b.SM_GM001737	1921092	1922261	sp|P17583|CYNX_ECOLI Cyanate transport protein CynX OS=Escherichia coli (strain K12) OX=83333 GN=cynX PE=3 SV=2//1.51181e-49	-3.50855
P.b.SM_GM002188	2426483	2426698	sp|Q3Z1Y0|CNU_SHISS OriC-binding nucleoid-associated protein OS=Shigella sonnei (strain Ss046) OX=300269 GN=cnu PE=3 SV=1//2.03811e-39	5.19802	P.b.SM_GM004149	4608667	4609044	sp|P19926|AGP_ECOLI Glucose-1-phosphatase OS=Escherichia coli (strain K12) OX=83333 GN=agp PE=1 SV=1//3.83135e-22	-3.49588
P.b.SM_GM000803	879447	880133	-//-	5.16415	P.b.SM_GM002643	2948148	2949671	-//-	-3.49445
Novel00972	3782195	3782758	PF05638:Type VI secretion system effector, Hcp	5.14814	P.b.SM_GM000736	807994	810489	sp|P42512|FPTA_PSEAE Fe(3+)-pyochelin receptor OS=Pseudomonas aeruginosa (strain ATCC 15692 / DSM 22644 / CIP 104116 / JCM 14847 / LMG 12228 / 1C / PRS 101 / PAO1) OX=208964 GN=fptA PE=1 SV=1//1.67101e-135	-3.49443
P.b.SM_GM002035	2249596	2249772	-//-	5.11766	P.b.SM_GM002638	2944360	2944857	sp|A1WZF2|Y2301_HALHL UPF0758 protein Hhal_2301 OS=Halorhodospira halophila (strain DSM 244 / SL1) OX=349124 GN=Hhal_2301 PE=3 SV=1//1.01174e-36	-3.49283
P.b.SM_GM003423	3804435	3804938	sp|Q9I749|TSSB1_PSEAE Type VI secretion system sheath protein TssB1 OS=Pseudomonas aeruginosa (strain ATCC 15692 / DSM 22644 / CIP 104116 / JCM 14847 / LMG 12228 / 1C / PRS 101 / PAO1) OX=208964 GN=tssB1 PE=1 SV=1//1.81056e-10	5.11443	P.b.SM_GM000155	173824	174582	sp|Q65M64|SSUB_BACLD Aliphatic sulfonates import ATP-binding protein SsuB OS=Bacillus licheniformis (strain ATCC 14580 / DSM 13 / JCM 2505 / CCUG 7422 / NBRC 12200 / NCIMB 9375 / NCTC 10341 / NRRL NRS-1264 / Gibson 46) OX=279010 GN=ssuB PE=3 SV=1//3.92231e-71	-3.48598
P.b.SM_GM002966	3288214	3288735	sp|Q6D2V8|MTND1_PECAS Acireductone dioxygenase 1 OS=Pectobacterium atrosepticum (strain SCRI 1043 / ATCC BAA-672) OX=218491 GN=mtnD1 PE=3 SV=1//1.4031e-117	5.10958	P.b.SM_GM002412	2682700	2684166	sp|P25526|GABD_ECOLI Succinate-semialdehyde dehydrogenase [NADP(+)] GabD OS=Escherichia coli (strain K12) OX=83333 GN=gabD PE=1 SV=1//0	-3.48299
P.b.SM_GM000921	1023400	1024884	sp|F9USN6|VPR_LACPL Vinyl phenol reductase OS=Lactiplantibacillus plantarum (strain ATCC BAA-793 / NCIMB 8826 / WCFS1) OX=220668 GN=vprA PE=1 SV=1//1.86295e-78	5.09751	P.b.SM_GM002642	2947791	2948141	-//-	-3.47133
Novel00016	68830	69022	-	5.08943	P.b.SM_GM003797	4229930	4230850	sp|A0A0H3FRB6|YJJP_KLEAK Probable succinate transporter subunit YjjP OS=Klebsiella aerogenes (strain ATCC 13048 / DSM 30053 / CCUG 1429 / JCM 1235 / KCTC 2190 / NBRC 13534 / NCIMB 10102 / NCTC 10006 / CDC 819-56) OX=1028307 GN=yjjP PE=1 SV=1//9.81462e-141	-3.45819
P.b.SM_GM003366	3743710	3744075	-//-	5.08603	P.b.SM_GM002407	2677821	2678555	sp|P05406|FIXR_BRADU Protein FixR OS=Bradyrhizobium diazoefficiens (strain JCM 10833 / BCRC 13528 / IAM 13628 / NBRC 14792 / USDA 110) OX=224911 GN=fixR PE=3 SV=2//5.86672e-92	-3.4565
P.b.SM_GM002473	2756002	2756277	-//-	5.07926	Novel00047	210244	210513	PF07992:Pyridine nucleotide-disulphide oxidoreductase|PF02852:Pyridine nucleotide-disulphide oxidoreductase, dimerisation domain	-3.45621
P.b.SM_GM000499	562972	564126	sp|Q54271|PPD_STRHY Phosphonopyruvate decarboxylase OS=Streptomyces hygroscopicus OX=1912 GN=bcpC PE=3 SV=2//7.44761e-30	5.07665	Novel00111	414102	414426	-	-3.44894
P.b.SM_GM002471	2755311	2755532	-//-	5.07488	Novel00719	2863775	2863874	-	-3.4358
P.b.SM_GM002691	2998018	2998980	sp|P32709|NRFD_ECOLI Protein NrfD OS=Escherichia coli (strain K12) OX=83333 GN=nrfD PE=3 SV=2//2.5571e-127	5.07069	P.b.SM_GM001427	1587150	1588220	sp|A7ZAH7|IOLE_BACVZ Inosose dehydratase OS=Bacillus velezensis (strain DSM 23117 / BGSC 10A6 / LMG 26770 / FZB42) OX=326423 GN=iolE PE=3 SV=1//1.05106e-13	-3.43354
Novel00678	2633467	2634083	-	5.06338	Novel00317	1255480	1255564	-	-3.42951
P.b.SM_GM000064	69216	69623	sp|Q9I738|EAGT6_PSEAE Effector EagT6 OS=Pseudomonas aeruginosa (strain ATCC 15692 / DSM 22644 / CIP 104116 / JCM 14847 / LMG 12228 / 1C / PRS 101 / PAO1) OX=208964 GN=eagT6 PE=1 SV=1//7.94127e-06	5.05026	P.b.SM_GM002632	2935938	2937344	-//-	-3.4267
P.b.SM_GM004230	4709586	4710302	-//-	5.01424	P.b.SM_GM001577	1762773	1763531	sp|B5BJI4|CDH_SALPK CDP-diacylglycerol pyrophosphatase OS=Salmonella paratyphi A (strain AKU_12601) OX=554290 GN=cdh PE=3 SV=1//3.68069e-67	-3.41559
Novel00277	1100409	1100601	-	5.00134	P.b.SM_GM000084	99101	100294	sp|C6DGQ8|DCTA_PECCP C4-dicarboxylate transport protein OS=Pectobacterium carotovorum subsp. carotovorum (strain PC1) OX=561230 GN=dctA PE=3 SV=1//0	-3.40829
P.b.SM_GM004016	4454231	4454485	-//-	4.99566	P.b.SM_GM004125	4585686	4586636	sp|Q6CZH4|CORA_PECAS Magnesium transport protein CorA OS=Pectobacterium atrosepticum (strain SCRI 1043 / ATCC BAA-672) OX=218491 GN=corA PE=3 SV=1//0	-3.40517
P.b.SM_GM003420	3800718	3802484	sp|Q9I744|TSSF1_PSEAE Type VI secretion system component TssF1 OS=Pseudomonas aeruginosa (strain ATCC 15692 / DSM 22644 / CIP 104116 / JCM 14847 / LMG 12228 / 1C / PRS 101 / PAO1) OX=208964 GN=tssF1 PE=1 SV=1//8.09743e-56	4.9956	Novel00888	3488535	3491240	PF03313:Serine dehydratase alpha chain|PF03315:Serine dehydratase beta chain	-3.3966
Novel01142	4457269	4458906	PF00544:Pectate lyase	4.98569	P.b.SM_GM002698	3004792	3005457	-//-	-3.39591
P.b.SM_GM002690	2996122	2997996	sp|P32710|NRFE_ECOLI Probable cytochrome c-type biogenesis protein NrfE OS=Escherichia coli (strain K12) OX=83333 GN=nrfE PE=3 SV=2//5.13331e-163	4.9758	P.b.SM_GM001138	1252265	1254403	sp|P0DKX5|CYAB_BORPE Cyclolysin secretion/processing ATP-binding protein CyaB OS=Bordetella pertussis (strain Tohama I / ATCC BAA-589 / NCTC 13251) OX=257313 GN=cyaB PE=3 SV=1//2.26901e-80	-3.39582
P.b.SM_GM000806	882809	883789	-//-	4.97009	P.b.SM_GM003001	3329112	3330809	sp|P28904|TREC_ECOLI Trehalose-6-phosphate hydrolase OS=Escherichia coli (strain K12) OX=83333 GN=treC PE=1 SV=3//0	-3.38973
Novel01194	4645089	4645840	PF05638:Type VI secretion system effector, Hcp	4.96205	P.b.SM_GM002573	2873114	2873359	sp|P33997|ALPA_ECOLI DNA-binding transcriptional activator AlpA OS=Escherichia coli (strain K12) OX=83333 GN=alpA PE=4 SV=1//1.21535e-09	-3.38811
P.b.SM_GM003209	3556438	3557454	-//-	4.96124	P.b.SM_GM003075	3408431	3409369	sp|P37327|YFDC_ECOLI Inner membrane protein YfdC OS=Escherichia coli (strain K12) OX=83333 GN=yfdC PE=1 SV=1//1.3678e-135	-3.38414
P.b.SM_GM001547	1728588	1729946	sp|P23597|PRTE_DICCH Proteases secretion protein PrtE OS=Dickeya chrysanthemi OX=556 GN=prtE PE=3 SV=1//1.12881e-103	4.95477	Novel00255	973641	975969	PF03949:Malic enzyme, NAD binding domain|PF01515:Phosphate acetyl/butaryl transferase	-3.37322
P.b.SM_GM002344	2599859	2600980	-//-	4.95358	P.b.SM_GM002607	2904819	2905412	-//-	-3.37108
Novel01031	4081745	4081984	-	4.94315	Novel01173	4585691	4586849	PF01544:CorA-like Mg2+ transporter protein	-3.36566
P.b.SM_GM000801	876953	877903	-//-	4.92453	P.b.SM_GM001411	1569079	1572216	sp|Q8FK36|CUSA_ECOL6 Cation efflux system protein CusA OS=Escherichia coli O6:H1 (strain CFT073 / ATCC 700928 / UPEC) OX=199310 GN=cusA PE=3 SV=1//0	-3.36009
P.b.SM_GM004272	4749167	4749340	-//-	4.91341	P.b.SM_GM002755	3069438	3070019	sp|C6DKS0|LPOB_PECCP Penicillin-binding protein activator LpoB OS=Pectobacterium carotovorum subsp. carotovorum (strain PC1) OX=561230 GN=lpoB PE=3 SV=1//1.24865e-99	-3.3519
Novel00440	1698287	1698563	PF00544:Pectate lyase	4.91338	P.b.SM_GM001619	1806404	1806889	-//-	-3.35068
P.b.SM_GM000751	821751	823430	sp|P27696|ILVB_KLEPN Acetolactate synthase, catabolic OS=Klebsiella pneumoniae OX=573 GN=budB PE=1 SV=1//0	4.89341	P.b.SM_GM002583	2881694	2881819	-//-	-3.34704
P.b.SM_GM001759	1944353	1944727	-//-	4.89242	P.b.SM_GM004150	4609004	4609924	sp|P07102|PPA_ECOLI Phytase AppA OS=Escherichia coli (strain K12) OX=83333 GN=appA PE=1 SV=2//7.5073e-25	-3.34415
P.b.SM_GM002495	2785653	2787104	sp|Q47096|GUNV_PECCC Endoglucanase 5 OS=Pectobacterium carotovorum subsp. carotovorum OX=555 GN=celV PE=1 SV=1//0	4.87163	Novel00262	1009434	1009616	-	-3.30615
P.b.SM_GM001545	1725153	1726493	sp|P0ABP2|DCUB_SHIFL Anaerobic C4-dicarboxylate transporter DcuB OS=Shigella flexneri OX=623 GN=dcuB PE=3 SV=1//0	4.86178	P.b.SM_GM002608	2905409	2905948	-//-	-3.29894
Novel00488	1947701	1949026	PF05638:Type VI secretion system effector, Hcp	4.86123	P.b.SM_GM003574	3981259	3981828	sp|P39187|YTFJ_ECOLI Uncharacterized protein YtfJ OS=Escherichia coli (strain K12) OX=83333 GN=ytfJ PE=1 SV=1//1.39298e-77	-3.2888
sRNA00046	648809	648933	-	4.85913	P.b.SM_GM004240	4719008	4720204	sp|P0AB79|KBL_SHIFL 2-amino-3-ketobutyrate coenzyme A ligase OS=Shigella flexneri OX=623 GN=kbl PE=3 SV=1//0	-3.28716
P.b.SM_GM003122	3457259	3458137	sp|D4I2N1|PVCB_ERWAC Tyrosine isonitrile desaturase OS=Erwinia amylovora (strain CFBP1430) OX=665029 GN=pvcB PE=1 SV=1//1.85236e-128	4.83978	P.b.SM_GM004093	4546862	4548409	sp|P13035|GLPD_ECOLI Aerobic glycerol-3-phosphate dehydrogenase OS=Escherichia coli (strain K12) OX=83333 GN=glpD PE=1 SV=3//0	-3.28593
P.b.SM_GM001108	1223798	1224127	-//-	4.83829	Novel00986	3821845	3822322	PF00156:Phosphoribosyl transferase domain	-3.28158
Novel00745	2996418	2996635	PF16327:Cytochrome c-type biogenesis protein CcmF C-terminal	4.83097	P.b.SM_GM003498	3886508	3887530	sp|Q56131|NLPD_SALTI Murein hydrolase activator NlpD OS=Salmonella typhi OX=90370 GN=nlpD PE=3 SV=2//5.04381e-116	-3.27536
P.b.SM_GM003923	4373138	4373983	sp|P0A396|TFDC_CUPPJ Chlorocatechol 1,2-dioxygenase OS=Cupriavidus pinatubonensis (strain JMP 134 / LMG 1197) OX=264198 GN=tfdC PE=3 SV=1//2.35079e-06	4.79975	P.b.SM_GM002633	2937325	2937762	-//-	-3.27256
P.b.SM_GM001858	2041481	2043133	sp|Q6D3T2|HCP_PECAS Hydroxylamine reductase OS=Pectobacterium atrosepticum (strain SCRI 1043 / ATCC BAA-672) OX=218491 GN=hcp PE=3 SV=1//0	4.77104	P.b.SM_GM001146	1275994	1277289	sp|P76417|YEGT_ECOLI Putative nucleoside transporter YegT OS=Escherichia coli (strain K12) OX=83333 GN=yegT PE=1 SV=1//0	-3.2694
Novel00313	1247964	1249270	PF03211:Pectate lyase	4.75584	P.b.SM_GM002285	2533843	2535174	sp|P42237|GUDP_BACSU Probable galactarate/D-glucarate transporter GudP OS=Bacillus subtilis (strain 168) OX=224308 GN=gudP PE=2 SV=2//1.82548e-47	-3.26844
P.b.SM_GM003483	3865891	3866310	sp|P0AGG7|THIO2_SHIFL Thioredoxin 2 OS=Shigella flexneri OX=623 GN=trxC PE=3 SV=1//1.52387e-75	4.74516	P.b.SM_GM003244	3591252	3592370	sp|O34805|YVRC_BACSU Uncharacterized ABC transporter substrate-binding lipoprotein YvrC OS=Bacillus subtilis (strain 168) OX=224308 GN=yvrC PE=3 SV=1//4.28327e-11	-3.24882
P.b.SM_GM000804	880148	881347	-//-	4.72816	P.b.SM_GM000642	699533	700528	sp|P42620|YQJG_ECOLI Glutathionyl-hydroquinone reductase YqjG OS=Escherichia coli (strain K12) OX=83333 GN=yqjG PE=1 SV=1//5.97261e-178	-3.24563
P.b.SM_GM002694	3000263	3001636	sp|C6DK80|NRFA_PECCP Cytochrome c-552 OS=Pectobacterium carotovorum subsp. carotovorum (strain PC1) OX=561230 GN=nrfA PE=3 SV=1//0	4.72803	P.b.SM_GM003881	4328393	4329442	sp|P75691|YAHK_ECOLI Aldehyde reductase YahK OS=Escherichia coli (strain K12) OX=83333 GN=yahK PE=1 SV=1//0	-3.24521
P.b.SM_GM002363	2633561	2634583	-//-	4.72631	P.b.SM_GM003296	3668026	3669132	sp|P32382|NADO_THEBR NADH oxidase OS=Thermoanaerobacter brockii OX=29323 PE=1 SV=1//9.47099e-33	-3.22982
P.b.SM_GM001110	1225585	1225935	-//-	4.72391	Novel00755	3033608	3035912	PF02896:PEP-utilising enzyme, PEP-binding domain|PF01326:Pyruvate phosphate dikinase, AMP/ATP-binding domain|PF00391:PEP-utilising enzyme, mobile domain	-3.22882
P.b.SM_GM001838	2023511	2023777	sp|P0A1P8|GLRX1_SALTY Glutaredoxin 1 OS=Salmonella typhimurium (strain LT2 / SGSC1412 / ATCC 700720) OX=99287 GN=grxA PE=3 SV=1//3.17424e-49	4.72333	Novel01029	4027598	4027855	PF13377:Periplasmic binding protein-like domain	-3.21267
P.b.SM_GM003303	3674731	3675741	sp|P0AG79|SUBI_SHIFL Sulfate-binding protein OS=Shigella flexneri OX=623 GN=sbp PE=3 SV=1//9.72137e-142	4.71293	P.b.SM_GM002610	2908109	2908858	-//-	-3.21204
P.b.SM_GM002487	2773403	2773918	sp|P55132|RTX1C_ACTPL RTX-I toxin-activating lysine-acyltransferase ApxIC OS=Actinobacillus pleuropneumoniae OX=715 GN=apxIC PE=1 SV=1//2.38145e-25	4.70129	Novel00692	2737442	2737844	PF00089:Trypsin	-3.21009
Novel00474	1893135	1893439	PF13272:Putative 2/3 transmembrane domain holin	4.69259	P.b.SM_GM004261	4739416	4740957	sp|Q8X6V9|GSIB_ECO57 Glutathione-binding protein GsiB OS=Escherichia coli O157:H7 OX=83334 GN=gsiB PE=3 SV=1//5.26361e-129	-3.20813
Novel00108	406901	407207	PF00294:pfkB family carbohydrate kinase	4.68295	P.b.SM_GM002523	2820005	2821498	sp|Q6D5T8|APLK_PECAS Apulose kinase OS=Pectobacterium atrosepticum (strain SCRI 1043 / ATCC BAA-672) OX=218491 GN=aplK PE=1 SV=1//0	-3.20752
P.b.SM_GM003076	3410788	3411972	sp|P0DW41|PTUA_BACTU Septu protein PtuA OS=Bacillus thuringiensis OX=1428 GN=ptuA PE=4 SV=1//8.49254e-20	4.67594	Novel00765	3082009	3082191	PF00106:short chain dehydrogenase	-3.2073
P.b.SM_GM001112	1226339	1226818	sp|Q9HI36|MAJE_PSEAE Major exported protein OS=Pseudomonas aeruginosa (strain ATCC 15692 / DSM 22644 / CIP 104116 / JCM 14847 / LMG 12228 / 1C / PRS 101 / PAO1) OX=208964 GN=hcpA PE=1 SV=1//1.44192e-27	4.65428	P.b.SM_GM002082	2299655	2300497	sp|P69806|PTND_ECOL6 PTS system mannose-specific EIID component OS=Escherichia coli O6:H1 (strain CFT073 / ATCC 700928 / UPEC) OX=199310 GN=manZ PE=3 SV=1//1.00964e-162	-3.20404
P.b.SM_GM000827	919147	920673	sp|P75683|YAGG_ECOLI Putative glycoside/cation symporter YagG OS=Escherichia coli (strain K12) OX=83333 GN=yagG PE=1 SV=1//7.17789e-11	4.64341	P.b.SM_GM003778	4207449	4209128	sp|P08142|ILVB_ECOLI Acetolactate synthase isozyme 1 large subunit OS=Escherichia coli (strain K12) OX=83333 GN=ilvB PE=1 SV=1//0	-3.20136
P.b.SM_GM002821	3135632	3136270	-//-	4.63389	Novel00705	2831670	2832763	PF00694:Aconitase C-terminal domain|PF00330:Aconitase family (aconitate hydratase)	-3.18534
P.b.SM_GM004273	4749337	4749645	sp|P46855|YHHZ_ECOLI Uncharacterized protein YhhZ OS=Escherichia coli (strain K12) OX=83333 GN=yhhZ PE=3 SV=1//1.37052e-17	4.61491	Novel00599	2298616	2298831	-	-3.15953
P.b.SM_GM003302	3673762	3674475	sp|Q9MUL9|CYST_MESVI Probable sulfate transport system permease protein cysT OS=Mesostigma viride OX=41882 GN=cysT PE=3 SV=1//2.24451e-76	4.61415	P.b.SM_GM002429	2704096	2705238	sp|B2DFG5|DTHAD_DELSH D-threo-3-hydroxyaspartate dehydratase OS=Delftia sp. (strain HT23) OX=518882 GN=dthadh PE=1 SV=1//7.37431e-109	-3.15648
P.b.SM_GM000998	1100842	1101000	-//-	4.60191	P.b.SM_GM003229	3577850	3579211	sp|Q034G9|PAGL2_LACP3 6-phospho-alpha-glucosidase 2 OS=Lacticaseibacillus paracasei (strain ATCC 334 / BCRC 17002 / CCUG 31169 / CIP 107868 / KCTC 3260 / NRRL B-441) OX=321967 GN=LSEI_2684 PE=3 SV=1//5.55064e-149	-3.15588
P.b.SM_GM002784	3095342	3095920	sp|C6DKU8|Y2518_PECCP UPF0312 protein PC1_2518 OS=Pectobacterium carotovorum subsp. carotovorum (strain PC1) OX=561230 GN=PC1_2518 PE=3 SV=1//2.88616e-126	4.59877	P.b.SM_GM000057	58662	60242	sp|P23847|DPPA_ECOLI Dipeptide-binding protein OS=Escherichia coli (strain K12) OX=83333 GN=dppA PE=1 SV=1//0	-3.14374
Novel00896	3511990	3512677	PF13416:Bacterial extracellular solute-binding protein	4.58696	Novel00859	3399117	3399327	PF00108:Thiolase, N-terminal domain	-3.1322
P.b.SM_GM002941	3264727	3265725	sp|P0DW41|PTUA_BACTU Septu protein PtuA OS=Bacillus thuringiensis OX=1428 GN=ptuA PE=4 SV=1//6.66973e-07	4.55446	P.b.SM_GM001827	2012899	2014065	sp|P75804|YLII_ECOLI Aldose sugar dehydrogenase YliI OS=Escherichia coli (strain K12) OX=83333 GN=yliI PE=1 SV=1//9.91233e-175	-3.12831
P.b.SM_GM004274	4750121	4750444	-//-	4.5106	P.b.SM_GM004055	4498342	4498752	sp|P0ACG8|HSLR_ECOLI Heat shock protein 15 OS=Escherichia coli (strain K12) OX=83333 GN=hslR PE=1 SV=1//1.26273e-57	-3.12819
P.b.SM_GM000699	761389	762405	sp|P76113|CURA_ECOLI NADPH-dependent curcumin reductase OS=Escherichia coli (strain K12) OX=83333 GN=curA PE=1 SV=3//5.39389e-74	4.49965	P.b.SM_GM001513	1688702	1689760	sp|Q6D734|FBPC1_PECAS Fe(3+) ions import ATP-binding protein FbpC 1 OS=Pectobacterium atrosepticum (strain SCRI 1043 / ATCC BAA-672) OX=218491 GN=fbpC1 PE=3 SV=1//0	-3.12468
P.b.SM_GM000712	780496	781089	-//-	4.49618	P.b.SM_GM003616	4022396	4023163	sp|P44487|UXUR_HAEIN Uxu operon regulator OS=Haemophilus influenzae (strain ATCC 51907 / DSM 11121 / KW20 / Rd) OX=71421 GN=uxuR PE=3 SV=1//6.16633e-67	-3.11607
P.b.SM_GM004020	4458973	4460097	sp|P0C1C3|PLY3_PECCC Pectate lyase 3 OS=Pectobacterium carotovorum subsp. carotovorum OX=555 GN=pel3 PE=3 SV=1//0	4.49307	Novel01215	4713263	4713628	PF07479:NAD-dependent glycerol-3-phosphate dehydrogenase C-terminus	-3.10913
Novel00272	1074609	1075423	-	4.46969	P.b.SM_GM002533	2831598	2834270	sp|P25516|ACNA_ECOLI Aconitate hydratase A OS=Escherichia coli (strain K12) OX=83333 GN=acnA PE=1 SV=3//0	-3.10395
P.b.SM_GM001758	1943997	1944323	-//-	4.46617	P.b.SM_GM001616	1803204	1804466	-//-	-3.10056
P.b.SM_GM001510	1682368	1683564	sp|P02920|LACY_ECOLI Lactose permease OS=Escherichia coli (strain K12) OX=83333 GN=lacY PE=1 SV=1//0	4.46324	P.b.SM_GM000874	970131	970958	sp|Q6D8V4|OIAC_PECAS 3-oxo-isoapionate decarboxylase OS=Pectobacterium atrosepticum (strain SCRI 1043 / ATCC BAA-672) OX=218491 GN=oiaC PE=1 SV=1//0	-3.10056
P.b.SM_GM000493	549455	550225	sp|P15047|ENTA_ECOLI 2,3-dihydro-2,3-dihydroxybenzoate dehydrogenase OS=Escherichia coli (strain K12) OX=83333 GN=entA PE=1 SV=1//4.18651e-101	4.46301	Novel00353	1369793	1369948	-	-3.09342
P.b.SM_GM000924	1026787	1027749	sp|P32709|NRFD_ECOLI Protein NrfD OS=Escherichia coli (strain K12) OX=83333 GN=nrfD PE=3 SV=2//1.17009e-49	4.43826	Novel00829	3329151	3330887	PF11941:Domain of unknown function (DUF3459)|PF00128:Alpha amylase, catalytic domain	-3.08662
P.b.SM_GM002654	2960136	2960933	sp|J8G6Z1|THSA_BACCS NAD(+) hydrolase ThsA OS=Bacillus cereus (strain MSX-D12) OX=1053222 GN=thsA PE=1 SV=2//9.31384e-14	4.42904	P.b.SM_GM002645	2950442	2952250	-//-	-3.06933
Novel00142	515298	516777	PF16884:N-terminal domain of oxidoreductase|PF00107:Zinc-binding dehydrogenase|PF10840:Protein of unknown function (DUF2645)	4.4112	P.b.SM_GM001679	1864906	1865805	sp|Q44601|YTR1_BUCSC Uncharacterized transporter in trpA 3&apos;region OS=Buchnera aphidicola subsp. Schlechtendalia chinensis OX=118110 PE=3 SV=1//4.34581e-07	-3.05319
P.b.SM_GM002693	2999645	3000214	sp|P0ABL1|NRFB_ECOLI Cytochrome c-type protein NrfB OS=Escherichia coli (strain K12) OX=83333 GN=nrfB PE=1 SV=1//2.16165e-99	4.40266	P.b.SM_GM000434	483279	483584	-//-	-3.05205
sRNA00349	4747969	4748072	-	4.39142	P.b.SM_GM002261	2507566	2508090	sp|P0CW86|SODC1_SALTY Superoxide dismutase [Cu-Zn] 1 OS=Salmonella typhimurium (strain LT2 / SGSC1412 / ATCC 700720) OX=99287 GN=sodC1 PE=1 SV=1//1.30832e-83	-3.04826
Novel00773	3091597	3091904	PF03992:Antibiotic biosynthesis monooxygenase	4.37165	sRNA00246	3519879	3519948	-	-3.04746
P.b.SM_GM001705	1891564	1892931	sp|P23598|PRTF_DICCH Proteases secretion protein PrtF OS=Dickeya chrysanthemi OX=556 GN=prtF PE=3 SV=1//0	4.36139	Novel01109	4328479	4329509	PF08240:Alcohol dehydrogenase GroES-like domain|PF00107:Zinc-binding dehydrogenase	-3.04422
P.b.SM_GM002070	2288867	2289205	sp|Q05527|KDGF_DICD3 Pectin degradation protein KdgF OS=Dickeya dadantii (strain 3937) OX=198628 GN=kdgF PE=4 SV=1//1.33401e-67	4.36116	P.b.SM_GM002150	2386655	2387575	sp|P0AFH5|OPPB_SHIFL Oligopeptide transport system permease protein OppB OS=Shigella flexneri OX=623 GN=oppB PE=3 SV=1//0	-3.03981
P.b.SM_GM001765	1949372	1952134	sp|A0A5B8Z1N3|THSA_BACDA NAD(+) hydrolase ThsA OS=Bacillus dafuensis OX=1742359 GN=thsA PE=1 SV=2//1.90849e-09	4.35424	P.b.SM_GM001583	1770814	1772586	sp|Q6AJW3|MSBA_DESPS ATP-dependent lipid A-core flippase OS=Desulfotalea psychrophila (strain LSv54 / DSM 12343) OX=177439 GN=msbA PE=3 SV=1//1.72446e-69	-3.03901
Novel00157	562037	563398	PF02776:Thiamine pyrophosphate enzyme, N-terminal TPP binding domain|PF13714:Phosphoenolpyruvate phosphomutase	4.35246	P.b.SM_GM002413	2684177	2685442	sp|P50457|PUUE_ECOLI 4-aminobutyrate aminotransferase PuuE OS=Escherichia coli (strain K12) OX=83333 GN=puuE PE=1 SV=1//0	-3.03851
P.b.SM_GM001760	1944763	1945560	-//-	4.33522	P.b.SM_GM002299	2549587	2550810	sp|Q869Q0|ZNG1_DICDI Zinc-regulated GTPase metalloprotein activator 1 OS=Dictyostelium discoideum OX=44689 GN=DDB_G0274527 PE=3 SV=1//4.76645e-119	-3.0372
P.b.SM_GM000859	951398	952276	sp|P29823|LACF_RHIRD Lactose transport system permease protein LacF OS=Rhizobium radiobacter OX=358 GN=lacF PE=2 SV=1//7.96737e-131	4.31972	Novel00862	3402229	3403282	PF03349:Outer membrane protein transport protein (OMPP1/FadL/TodX)	-3.03145
P.b.SM_GM004029	4469917	4472469	sp|P08201|NIRB_ECOLI Nitrite reductase (NADH) large subunit OS=Escherichia coli (strain K12) OX=83333 GN=nirB PE=3 SV=4//0	4.31434	P.b.SM_GM000157	175795	176898	sp|Q6CZ80|AGUA_PECAS Putative agmatine deiminase OS=Pectobacterium atrosepticum (strain SCRI 1043 / ATCC BAA-672) OX=218491 GN=aguA PE=3 SV=1//0	-3.02994
P.b.SM_GM003523	3912350	3913090	sp|P55552|Y4LL_SINFN Uncharacterized protein y4lL OS=Sinorhizobium fredii (strain NBRC 101917 / NGR234) OX=394 GN=NGR_a02630 PE=4 SV=1//2.08054e-18	4.30807	P.b.SM_GM001377	1535664	1536401	sp|C6DCC6|PXPA_PECCP 5-oxoprolinase subunit A OS=Pectobacterium carotovorum subsp. carotovorum (strain PC1) OX=561230 GN=pxpA PE=3 SV=1//3.08155e-175	-3.02708
P.b.SM_GM000702	767299	772140	sp|E9F8M3|SWNK_METRA PKS-NRPS hybrid synthetase swnK OS=Metarhizium robertsii (strain ARSEF 23 / ATCC MYA-3075) OX=655844 GN=swnK PE=1 SV=1//8.48311e-123	4.29792	P.b.SM_GM002860	3175355	3175759	sp|Q56894|FLGC_YEREN Flagellar basal-body rod protein FlgC OS=Yersinia enterocolitica OX=630 GN=flgC PE=3 SV=1//7.97248e-78	-3.0265
P.b.SM_GM000703	772194	772799	sp|P9WQE1|PPSE_MYCTU Phenolphthiocerol/phthiocerol polyketide synthase subunit E OS=Mycobacterium tuberculosis (strain ATCC 25618 / H37Rv) OX=83332 GN=ppsE PE=1 SV=1//4.60481e-46	4.29104	P.b.SM_GM004373	4864188	4864625	sp|C6DJD2|DTD_PECCP D-aminoacyl-tRNA deacylase OS=Pectobacterium carotovorum subsp. carotovorum (strain PC1) OX=561230 GN=dtd PE=3 SV=1//9.10967e-101	-3.02629
P.b.SM_GM003171	3511830	3513065	sp|O07009|GANS_BACSU Galactooligosaccharide-binding protein OS=Bacillus subtilis (strain 168) OX=224308 GN=ganS PE=1 SV=1//8.65673e-140	4.28835	P.b.SM_GM002555	2853587	2857192	sp|P32528|DUR1_YEAST Urea amidolyase OS=Saccharomyces cerevisiae (strain ATCC 204508 / S288c) OX=559292 GN=DUR1,2 PE=1 SV=2//0	-3.01574
P.b.SM_GM000965	1071900	1072454	-//-	4.28207	P.b.SM_GM003497	3885486	3886454	sp|P35540|RPOS_SHIFL RNA polymerase sigma factor RpoS OS=Shigella flexneri OX=623 GN=rpoS PE=3 SV=3//0	-3.00731
P.b.SM_GM000457	508996	510609	sp|Q821B3|GSIB_SHIFL Glutathione-binding protein GsiB OS=Shigella flexneri OX=623 GN=gsiB PE=3 SV=4//4.62196e-36	4.26518	P.b.SM_GM000371	409937	411289	sp|A0A0A2IDH4|CNSB_PENEN L-tryptophan decarboxylase cnsB OS=Penicillium expansum OX=27334 GN=cnsB PE=1 SV=1//3.87779e-26	-3.0022
P.b.SM_GM002068	2287510	2288271	sp|Q05528|KDUD_DICD3 2-dehydro-3-deoxy-D-gluconate 5-dehydrogenase OS=Dickeya dadantii (strain 3937) OX=198628 GN=kduD PE=1 SV=2//5.68384e-166	4.26006	P.b.SM_GM002568	2867389	2868180	sp|P75809|YBJI_ECOLI 5-amino-6-(5-phospho-D-ribitylamino)uracil phosphatase YbjI OS=Escherichia coli (strain K12) OX=83333 GN=ybjI PE=1 SV=3//3.67035e-27	-3.0011
P.b.SM_GM004298	4771612	4772340	sp|Q47189|EXPR_PECPM Transcriptional activator protein ExpR OS=Pectobacterium parmentieri OX=1905730 GN=expR PE=3 SV=1//3.01943e-109	4.23632	P.b.SM_GM000930	1033532	1034746	sp|C6D9S0|MAND_PECCP D-galactonate dehydratase family member PC1_0802 OS=Pectobacterium carotovorum subsp. carotovorum (strain PC1) OX=561230 GN=PC1_0802 PE=1 SV=1//0	-2.99704
P.b.SM_GM003581	3988752	3989417	sp|Q6D142|YTFE_PECAS Iron-sulfur cluster repair protein YtfE OS=Pectobacterium atrosepticum (strain SCRI 1043 / ATCC BAA-672) OX=218491 GN=ytfE PE=3 SV=1//5.13811e-162	4.22649	P.b.SM_GM000871	966182	967564	sp|P70786|TUB3_AGRVI Putative tartrate transporter OS=Agrobacterium vitis OX=373 GN=ttuB PE=2 SV=1//1.53514e-98	-2.99456
P.b.SM_GM003415	3795880	3796656	-//-	4.21186	Novel00133	493419	493805	-	-2.99175
P.b.SM_GM000610	657647	665776	sp|Q9ZGI4|PIKA2_STRVZ Narbonolide/10-deoxymethynolide synthase PikA2, modules 3 and 4 OS=Streptomyces venezuelae OX=54571 GN=pikAII PE=1 SV=1//1.13359e-18	4.20751	P.b.SM_GM002859	3174656	3175177	sp|P75936|FLGD_ECOLI Basal-body rod modification protein FlgD OS=Escherichia coli (strain K12) OX=83333 GN=flgD PE=3 SV=1//2.83912e-63	-2.98997
P.b.SM_GM004432	4930521	4931357	sp|P0AEM9|TCYJ_ECOLI L-cystine-binding protein TcyJ OS=Escherichia coli (strain K12) OX=83333 GN=tcyJ PE=1 SV=1//5.22506e-31	4.20392	Novel00905	3569177	3569535	PF09976:Tetratricopeptide repeat-like domain	-2.98617
P.b.SM_GM001111	1225922	1226263	-//-	4.18826	Novel00617	2367888	2368323	PF01751:Toprim domain	-2.98132
Novel00680	2646680	2646957	-	4.18607	P.b.SM_GM000733	804164	805387	sp|C6DKL9|DEOB_PECCP Phosphopentomutase OS=Pectobacterium carotovorum subsp. carotovorum (strain PC1) OX=561230 GN=deoB PE=3 SV=1//0	-2.98022
P.b.SM_GM000243	276708	277442	sp|O52538|CAH_PECCA Carbonic anhydrase OS=Pectobacterium carotovorum OX=554 GN=cah PE=3 SV=1//8.94059e-162	4.16748	P.b.SM_GM003341	3715889	3716128	sp|P0AC68|NRDH_SHIFL Glutaredoxin-like protein NrdH OS=Shigella flexneri OX=623 GN=nrdH PE=3 SV=1//1.69869e-21	-2.98016
Novel01106	4316765	4317351	PF00578:AhpC/TSA family|PF10417:C-terminal domain of 1-Cys peroxiredoxin	4.15962	P.b.SM_GM002305	2553874	2554263	sp|P37516|YYAH_BACSU Uncharacterized protein YyaH OS=Bacillus subtilis (strain 168) OX=224308 GN=yyaH PE=4 SV=1//9.26483e-25	-2.97831
P.b.SM_GM000802	877986	879425	sp|P55702|Y4XJ_SINFN Uncharacterized protein y4xJ OS=Sinorhizobium fredii (strain NBRC 101917 / NGR234) OX=394 GN=NGR_a00790 PE=3 SV=1//8.31683e-64	4.14025	P.b.SM_GM001660	1845044	1845478	-//-	-2.96841
P.b.SM_GM002928	3249120	3250772	sp|Q5ACW8|HIR1_CANAL Protein HIR1 OS=Candida albicans (strain SC5314 / ATCC MYA-2876) OX=237561 GN=HIR1 PE=3 SV=2//3.29375e-06	4.13798	P.b.SM_GM001376	1534730	1535674	sp|P75745|PXPC_ECOLI 5-oxoprolinase subunit C OS=Escherichia coli (strain K12) OX=83333 GN=pxpC PE=1 SV=1//3.73594e-139	-2.96347
Novel00736	2967016	2967259	-	4.13588	P.b.SM_GM001690	1876263	1876772	-//-	-2.96256
P.b.SM_GM000365	404642	406177	sp|P22340|SCRY_SALTM Sucrose porin OS=Salmonella typhimurium OX=90371 GN=scrY PE=1 SV=1//0	4.13108	P.b.SM_GM000899	999559	1000926	sp|P0AE82|CPXA_ECOLI Sensor histidine kinase CpxA OS=Escherichia coli (strain K12) OX=83333 GN=cpxA PE=1 SV=1//9.00157e-34	-2.96064
P.b.SM_GM001546	1727230	1728585	sp|P23598|PRTF_DICCH Proteases secretion protein PrtF OS=Dickeya chrysanthemi OX=556 GN=prtF PE=3 SV=1//3.00654e-134	4.12418	P.b.SM_GM003060	3392000	3392755	-//-	-2.95622
P.b.SM_GM000500	564179	565072	sp|P77161|GLXR_ECOLI 2-hydroxy-3-oxopropionate reductase OS=Escherichia coli (strain K12) OX=83333 GN=glxR PE=2 SV=1//6.83914e-11	4.12207	Novel01001	3885450	3886969	PF04542:Sigma-70 region 2|PF04545:Sigma-70, region 4|PF00140:Sigma-70 factor, region 1.2|PF04539:Sigma-70 region 3|PF01551:Peptidase family M23	-2.95615
P.b.SM_GM001511	1683964	1687095	sp|Q6D736|BGAL_PECAS Beta-galactosidase OS=Pectobacterium atrosepticum (strain SCRI 1043 / ATCC BAA-672) OX=218491 GN=lacZ PE=3 SV=1//0	4.11833	P.b.SM_GM002964	3285443	3286990	sp|Q3J3V9|RBSA_CERS4 Ribose import ATP-binding protein RbsA OS=Cereibacter sphaeroides (strain ATCC 17023 / DSM 158 / JCM 6121 / CCUG 31486 / LMG 2827 / NBRC 12203 / NCIMB 8253 / ATH 2.4.1.) OX=272943 GN=rbsA PE=3 SV=1//5.04988e-125	-2.95003
P.b.SM_GM001715	1898296	1898592	sp|P00248|FER_MASLA Ferredoxin OS=Mastigocladus laminosus OX=83541 GN=petF PE=1 SV=2//3.88138e-25	4.10453	Novel00596	2291295	2291976	PF03881:Fructosamine kinase	-2.94926
P.b.SM_GM000495	556580	558682	sp|P40806|PKSJ_BACSU Polyketide synthase PksJ OS=Bacillus subtilis (strain 168) OX=224308 GN=pksJ PE=1 SV=3//2.57396e-14	4.0955	P.b.SM_GM000439	488398	490254	sp|P21823|MCPD_KLEAK Methyl-accepting chemotaxis aspartate transducer OS=Klebsiella aerogenes (strain ATCC 13048 / DSM 30053 / CCUG 1429 / JCM 1235 / KCTC 2190 / NBRC 13534 / NCIMB 10102 / NCTC 10006 / CDC 819-56) OX=1028307 GN=tas PE=3 SV=2//5.73843e-58	-2.94433
P.b.SM_GM000701	763148	767221	sp|O30409|TYCC_BREPA Tyrocidine synthase 3 OS=Brevibacillus parabrevis OX=54914 GN=tycC PE=1 SV=1//1.42179e-130	4.09418	P.b.SM_GM000604	644789	646744	-//-	-2.93741
P.b.SM_GM003410	3786210	3789707	sp|Q9I755|TSSM1_PSEAE Type VI secretion system component TssM1 OS=Pseudomonas aeruginosa (strain ATCC 15692 / DSM 22644 / CIP 104116 / JCM 14847 / LMG 12228 / 1C / PRS 101 / PAO1) OX=208964 GN=tssM1 PE=3 SV=1//8.8858e-91	4.09326	P.b.SM_GM001860	2044536	2046200	sp|P75828|YBJD_ECOLI Uncharacterized protein YbjD OS=Escherichia coli (strain K12) OX=83333 GN=ybjD PE=4 SV=1//0	-2.9304
P.b.SM_GM000055	55105	56448	sp|O05256|MAEN_BACSU Na(+)-malate symporter OS=Bacillus subtilis (strain 168) OX=224308 GN=maeN PE=3 SV=1//3.06468e-161	4.09134	P.b.SM_GM002900	3212880	3213965	-//-	-2.92367
Novel00675	2599843	2601076	PF13416:Bacterial extracellular solute-binding protein	4.08724	Novel00706	2832996	2833252	PF00330:Aconitase family (aconitate hydratase)	-2.90237
P.b.SM_GM002032	2245968	2247077	sp|P52636|YCCM_ECOLI Putative electron transport protein YccM OS=Escherichia coli (strain K12) OX=83333 GN=yccM PE=1 SV=2//0	4.07513	P.b.SM_GM000106	121271	122041	sp|P0A9S9|LIVG_SHIFL High-affinity branched-chain amino acid transport ATP-binding protein LivG OS=Shigella flexneri OX=623 GN=livG PE=3 SV=1//1.00362e-148	-2.89993
P.b.SM_GM000805	881387	882790	sp|P9WMT3|Y3659_MYCTU Putative conjugal transfer protein Rv3659c OS=Mycobacterium tuberculosis (strain ATCC 25618 / H37Rv) OX=83332 GN=Rv3659c PE=2 SV=1//2.66701e-58	4.05851	P.b.SM_GM003203	3551866	3552174	-//-	-2.8974
P.b.SM_GM003629	4034842	4035138	-//-	4.04559	P.b.SM_GM002025	2238998	2239690	sp|Q83RR0|PHOP_SHIFL Virulence transcriptional regulatory protein PhoP OS=Shigella flexneri OX=623 GN=phoP PE=3 SV=1//3.54212e-128	-2.88413
P.b.SM_GM002707	3016070	3016318	-//-	4.04533	P.b.SM_GM000309	340613	340957	sp|O14034|YEMD_SCHPO Uncharacterized lyase C29B12.13 OS=Schizosaccharomyces pombe (strain 972 / ATCC 24843) OX=284812 GN=SPAC29B12.13 PE=3 SV=1//1.94929e-14	-2.87539
Novel00017	71616	72134	PF05638:Type VI secretion system effector, Hcp	4.04345	P.b.SM_GM002945	3267629	3267919	-//-	-2.87061
P.b.SM_GM002554	2853107	2853385	-//-	4.03595	P.b.SM_GM002741	3051365	3052279	sp|Q6D662|NAGK_PECAS N-acetyl-D-glucosamine kinase OS=Pectobacterium atrosepticum (strain SCRI 1043 / ATCC BAA-672) OX=218491 GN=nagK PE=3 SV=1//9.72697e-167	-2.86819
P.b.SM_GM000978	1083333	1083812	-//-	4.03224	P.b.SM_GM004222	4698413	4699183	sp|P0A1F6|UDP_SALTY Uridine phosphorylase OS=Salmonella typhimurium (strain LT2 / SGSC1412 / ATCC 700720) OX=99287 GN=udp PE=1 SV=2//4.42657e-163	-2.86239
P.b.SM_GM001857	2040316	2041341	sp|P75824|HCR_ECOLI NADH oxidoreductase HCR OS=Escherichia coli (strain K12) OX=83333 GN=hcr PE=1 SV=3//9.92869e-142	4.01532	P.b.SM_GM000370	409403	409861	-//-	-2.85787
P.b.SM_GM003414	3793269	3795809	sp|Q9I742|CLPV1_PSEAE AAA+ ATPase ClpV1 OS=Pseudomonas aeruginosa (strain ATCC 15692 / DSM 22644 / CIP 104116 / JCM 14847 / LMG 12228 / 1C / PRS 101 / PAO1) OX=208964 GN=clpV1 PE=1 SV=1//0	4.01513	P.b.SM_GM000756	828441	831344	sp|C6D8X1|GCSP_PECCP Glycine dehydrogenase (decarboxylating) OS=Pectobacterium carotovorum subsp. carotovorum (strain PC1) OX=561230 GN=gcvP PE=3 SV=1//0	-2.84416
P.b.SM_GM000381	419862	420329	sp|P0AF97|TABA_SHIFL Toxin-antitoxin biofilm protein TabA homolog OS=Shigella flexneri OX=623 GN=tabA PE=3 SV=1//1.17751e-72	4.00842	P.b.SM_GM001349	1504823	1505623	sp|C6DBY4|NAGB_PECCP Glucosamine-6-phosphate deaminase OS=Pectobacterium carotovorum subsp. carotovorum (strain PC1) OX=561230 GN=nagB PE=3 SV=1//0	-2.84322
P.b.SM_GM002069	2288355	2288537	sp|A1JMF5|KDUI_YERE8 4-deoxy-L-threo-5-hexosulose-uronate ketol-isomerase OS=Yersinia enterocolitica serotype O:8 / biotype 1B (strain NCTC 13174 / 8081) OX=393305 GN=kduI PE=3 SV=1//4.4154e-27	3.99388	P.b.SM_GM003844	4285358	4287352	sp|P27302|TKT1_ECOLI Transketolase 1 OS=Escherichia coli (strain K12) OX=83333 GN=tktA PE=1 SV=5//0	-2.83038
Novel01007	3896731	3896966	-	3.99078	P.b.SM_GM001581	1767792	1768760	sp|P40883|PCHR_PSEAE Regulatory protein PchR OS=Pseudomonas aeruginosa (strain ATCC 15692 / DSM 22644 / CIP 104116 / JCM 14847 / LMG 12228 / 1C / PRS 101 / PAO1) OX=208964 GN=pchR PE=2 SV=1//3.38283e-11	-2.8298
Novel00673	2575544	2575678	-	3.97716	P.b.SM_GM002731	3042132	3043583	sp|C6DKP3|SELO_PECCP Protein adenylyltransferase SelO OS=Pectobacterium carotovorum subsp. carotovorum (strain PC1) OX=561230 GN=selO PE=3 SV=1//0	-2.82699
Novel00309	1224698	1225234	PF05638:Type VI secretion system effector, Hcp	3.97609	Novel01062	4207619	4208869	PF00205:Thiamine pyrophosphate enzyme, central domain|PF02776:Thiamine pyrophosphate enzyme, N-terminal TPP binding domain|PF02775:Thiamine pyrophosphate enzyme, C-terminal TPP binding domain	-2.81932
P.b.SM_GM003359	3736801	3737139	sp|P0AD52|YFIA_SHIFL Ribosome-associated factor Y OS=Shigella flexneri OX=623 GN=yfiA PE=3 SV=2//1.3129e-61	3.97348	P.b.SM_GM002461	2740742	2741080	-//-	-2.81836
Novel01141	4455541	4457035	PF00544:Pectate lyase	3.97105	P.b.SM_GM000021	23793	24770	sp|Q9P6J4|YHD6_SCHPO Uncharacterized protein C1683.06c OS=Schizosaccharomyces pombe (strain 972 / ATCC 24843) OX=284812 GN=SPBC1683.06c PE=3 SV=1//2.05915e-81	-2.80999
P.b.SM_GM002368	2640805	2641152	-//-	3.96569	P.b.SM_GM004007	4446003	4446182	sp|P0AEX6|KPPR_SHIFL Probable phosphoribulokinase OS=Shigella flexneri OX=623 GN=prkB PE=3 SV=1//2.80871e-27	-2.80901
P.b.SM_GM002362	2632311	2633387	-//-	3.94207	Novel00994	3864118	3865679	PF12098:Protein of unknown function (DUF3574)|PF08032:RNA 2'-O ribose methyltransferase substrate binding|PF00588:SpoU rRNA Methylase family	-2.79077
P.b.SM_GM000491	545434	546309	sp|P0ADI6|ENTB_SHIFL Enterobactin synthase component B OS=Shigella flexneri OX=623 GN=entB PE=3 SV=1//1.08664e-124	3.9181	P.b.SM_GM000877	973259	975538	sp|Q9ZFV8|MAO2_SALTY NADP-dependent malic enzyme OS=Salmonella typhimurium (strain LT2 / SGSC1412 / ATCC 700720) OX=99287 GN=maeB PE=3 SV=2//0	-2.78901
P.b.SM_GM002710	3018310	3018546	sp|Q6D622|LPP_PECAS Major outer membrane lipoprotein Lpp OS=Pectobacterium atrosepticum (strain SCRI 1043 / ATCC BAA-672) OX=218491 GN=lpp PE=3 SV=1//1.52561e-47	3.917	P.b.SM_GM001795	1979605	1980606	sp|P33030|YEIR_ECOLI Zinc chaperone YeiR OS=Escherichia coli (strain K12) OX=83333 GN=yeiR PE=1 SV=2//6.14842e-146	-2.78752
Novel00144	519078	519953	-	3.91038	P.b.SM_GM000783	858349	859050	-//-	-2.78709
P.b.SM_GM001716	1898732	1899052	-//-	3.90876	P.b.SM_GM001895	2089407	2089997	sp|Q6D408|HIS5_PECAS Imidazole glycerol phosphate synthase subunit HisH OS=Pectobacterium atrosepticum (strain SCRI 1043 / ATCC BAA-672) OX=218491 GN=hisH PE=3 SV=1//4.55989e-143	-2.78614
P.b.SM_GM002002	2213835	2214317	-//-	3.90151	Novel00606	2333612	2335344	PF01612:3'-5' exonuclease|PF13193:AMP-binding enzyme C-terminal domain|PF00501:AMP-binding enzyme	-2.77207
P.b.SM_GM000784	859554	860243	-//-	3.89889	P.b.SM_GM002092	2326562	2327155	sp|Q6D4L1|NUDL_PECAS Uncharacterized Nudix hydrolase NudL OS=Pectobacterium atrosepticum (strain SCRI 1043 / ATCC BAA-672) OX=218491 GN=nudL PE=3 SV=1//1.229e-133	-2.76988
P.b.SM_GM000492	546306	549449	sp|P45745|DHBF_BACSU Dimodular nonribosomal peptide synthase OS=Bacillus subtilis (strain 168) OX=224308 GN=dhbF PE=1 SV=4//3.12452e-74	3.89243	P.b.SM_GM000572	620990	622531	-//-	-2.76739
Novel00267	1028913	1030071	PF20434:BD-FAE	3.88904	P.b.SM_GM003760	4188379	4189779	sp|A1JJH3|TNAA_YERE8 Tryptophanase OS=Yersinia enterocolitica serotype O:8 / biotype 1B (strain NCTC 13174 / 8081) OX=393305 GN=tnaA PE=3 SV=1//0	-2.76159
Novel01005	3896074	3896386	PF00009:Elongation factor Tu GTP binding domain	3.88821	P.b.SM_GM001374	1533180	1533923	sp|Q8ZD91|GCH1L_YERPE GTP cyclohydrolase 1 type 2 homolog OS=Yersinia pestis OX=632 GN=YPO2697 PE=3 SV=2//5.39169e-143	-2.7582
P.b.SM_GM003172	3513153	3514469	sp|O32261|GANP_BACSU Galactooligosaccharides transport system permease protein GanP OS=Bacillus subtilis (strain 168) OX=224308 GN=ganP PE=1 SV=1//7.89966e-170	3.88458	P.b.SM_GM000821	909828	911789	sp|A4TS06|ACSA_YERPP Acetyl-coenzyme A synthetase OS=Yersinia pestis (strain Pestoides F) OX=386656 GN=acs PE=3 SV=1//0	-2.75419
P.b.SM_GM004179	4644376	4644966	-//-	3.87533	P.b.SM_GM000833	926651	927187	sp|P76345|C56H_ECOLI Cytochrome b561 homolog 1 OS=Escherichia coli (strain K12) OX=83333 GN=yodB PE=1 SV=2//2.12258e-54	-2.75293
P.b.SM_GM002000	2213078	2213290	sp|P0A362|CSPB_YERPE Cold shock-like protein CspB OS=Yersinia pestis OX=632 GN=cspB PE=3 SV=1//3.24692e-37	3.86054	Novel01157	4500307	4501631	PF01293:Phosphoenolpyruvate carboxykinase	-2.75262
P.b.SM_GM000014	15958	16230	-//-	3.85543	P.b.SM_GM003618	4023601	4025037	sp|O05508|GMUD_BACSU 6-phospho-beta-glucosidase GmuD OS=Bacillus subtilis (strain 168) OX=224308 GN=gmuD PE=1 SV=1//3.73324e-127	-2.75026
P.b.SM_GM003933	4388300	4389229	sp|C6DFQ6|METAS_PECCP Homoserine O-succinyltransferase OS=Pectobacterium carotovorum subsp. carotovorum (strain PC1) OX=561230 GN=metAS PE=3 SV=1//0	3.85402	P.b.SM_GM003124	3458619	3460052	sp|Q65DH1|DLTA_BACLD D-alanine--D-alanyl carrier protein ligase OS=Bacillus licheniformis (strain ATCC 14580 / DSM 13 / JCM 2505 / CCUG 7422 / NBRC 12200 / NCIMB 9375 / NCTC 10341 / NRRL NRS-1264 / Gibson 46) OX=279010 GN=dltA PE=3 SV=1//2.29071e-79	-2.74929
Novel00308	1223757	1224271	-	3.85329	P.b.SM_GM002151	2387587	2388495	sp|P0AFH6|OPPC_ECOLI Oligopeptide transport system permease protein OppC OS=Escherichia coli (strain K12) OX=83333 GN=oppC PE=1 SV=1//6.69553e-151	-2.74204
P.b.SM_GM001708	1894103	1894777	-//-	3.84179	P.b.SM_GM001902	2098085	2100019	sp|Q02755|MCPC_SALTY Methyl-accepting chemotaxis citrate transducer OS=Salmonella typhimurium (strain LT2 / SGSC1412 / ATCC 700720) OX=99287 GN=tcp PE=3 SV=1//1.16238e-80	-2.742
P.b.SM_GM000943	1048739	1048825	-//-	3.83673	P.b.SM_GM004219	4693112	4694500	sp|P40739|PTV3B_BACSU PTS system beta-glucoside-specific EIIBCA component OS=Bacillus subtilis (strain 168) OX=224308 GN=bglP PE=3 SV=2//4.98727e-81	-2.73734
Novel00436	1677885	1679283	PF02055:Glycosyl hydrolase family 30 TIM-barrel domain|PF17189:Glycosyl hydrolase family 30 beta sandwich domain	3.82489	P.b.SM_GM000732	802689	804074	sp|Q6D991|TYPH_PECAS Thymidine phosphorylase OS=Pectobacterium atrosepticum (strain SCRI 1043 / ATCC BAA-672) OX=218491 GN=deoA PE=3 SV=1//0	-2.73054
P.b.SM_GM003086	3419680	3420471	sp|L7NCQ4|NLP2_PHYCP NLP effector protein 2 OS=Phytophthora capsici OX=4784 GN=NLP2 PE=2 SV=1//6.99735e-22	3.81974	Novel00020	89361	89690	-	-2.72931
Novel01193	4643956	4644433	-	3.8079	P.b.SM_GM002403	2672157	2673446	sp|P14924|PPA_ZYMMO Acid phosphatase OS=Zymomonas mobilis subsp. mobilis (strain ATCC 31821 / ZM4 / CP4) OX=264203 GN=phoC PE=3 SV=2//1.4545e-15	-2.72146
P.b.SM_GM003163	3501434	3501859	sp|P0A0V5|OHR_XANCH Organic hydroperoxide resistance protein OS=Xanthomonas campestris pv. phaseoli OX=317013 GN=ohr PE=3 SV=1//3.54966e-69	3.80542	Novel01022	3977672	3977962	PF17243:POTRA domain TamA domain 1	-2.71804
P.b.SM_GM000502	565523	566104	sp|P16686|PHNH_ECOLI Alpha-D-ribose 1-methylphosphonate 5-triphosphate synthase subunit PhnH OS=Escherichia coli (strain K12) OX=83333 GN=phnH PE=1 SV=1//3.75081e-37	3.80492	P.b.SM_GM001531	1708765	1710411	sp|P05704|MCP3_ECOLI Methyl-accepting chemotaxis protein III OS=Escherichia coli (strain K12) OX=83333 GN=trg PE=1 SV=3//3.24656e-73	-2.71717
P.b.SM_GM003874	4320490	4320594	-//-	3.80191	P.b.SM_GM000873	969335	970114	sp|Q6D8V5|LERI_PECAS L-erythrulose-1-phosphate isomerase OS=Pectobacterium atrosepticum (strain SCRI 1043 / ATCC BAA-672) OX=218491 GN=lerI PE=1 SV=1//3.73146e-175	-2.71503
P.b.SM_GM001714	1897715	1898239	sp|P22502|TUBE_BPP2 Tail tube protein OS=Escherichia phage P2 OX=10679 GN=FII PE=1 SV=2//1.12002e-12	3.7932	P.b.SM_GM004159	4619842	4621104	sp|Q8ZAE4|WECC_YERPE UDP-N-acetyl-D-mannosamine dehydrogenase OS=Yersinia pestis OX=632 GN=wecC PE=3 SV=1//0	-2.71254
P.b.SM_GM000010	11746	13059	sp|P46317|PTJC_BACSU Lichenan permease IIC component OS=Bacillus subtilis (strain 168) OX=224308 GN=licC PE=2 SV=1//1.07566e-73	3.78087	P.b.SM_GM001682	1868246	1869841	sp|P23847|DPPA_ECOLI Dipeptide-binding protein OS=Escherichia coli (strain K12) OX=83333 GN=dppA PE=1 SV=1//0	-2.70978
P.b.SM_GM002078	2296781	2296990	sp|P0A9Y9|CSPC_SALTY Cold shock-like protein CspC OS=Salmonella typhimurium (strain LT2 / SGSC1412 / ATCC 700720) OX=99287 GN=cspC PE=3 SV=2//4.67305e-42	3.78067	P.b.SM_GM001665	1848986	1849231	sp|P30748|MOAD_ECOLI Molybdopterin synthase sulfur carrier subunit OS=Escherichia coli (strain K12) OX=83333 GN=moaD PE=1 SV=2//6.82226e-34	-2.70896
P.b.SM_GM003422	3802924	3804402	sp|Q9I748|TSSC1_PSEAE Type VI secretion system sheath protein TssC1 OS=Pseudomonas aeruginosa (strain ATCC 15692 / DSM 22644 / CIP 104116 / JCM 14847 / LMG 12228 / 1C / PRS 101 / PAO1) OX=208964 GN=tssC1 PE=1 SV=1//2.53017e-100	3.75059	P.b.SM_GM000754	826788	827903	sp|C6D8W9|GCST_PECCP Aminomethyltransferase OS=Pectobacterium carotovorum subsp. carotovorum (strain PC1) OX=561230 GN=gcvT PE=3 SV=1//0	-2.70367
P.b.SM_GM000609	651264	657650	sp|Q9ZGI5|PIKA1_STRVZ Narbonolide/10-deoxymethynolide synthase PikA1, modules 1 and 2 OS=Streptomyces venezuelae OX=54571 GN=pikAI PE=1 SV=1//2.73084e-56	3.74808	P.b.SM_GM004358	4843341	4843676	sp|Q6DB52|USPB_PECAS Universal stress protein B OS=Pectobacterium atrosepticum (strain SCRI 1043 / ATCC BAA-672) OX=218491 GN=uspB PE=3 SV=1//1.01239e-62	-2.69502
P.b.SM_GM001713	1896492	1897715	sp|Q6QIB0|TSP_BPBMU Tail sheath protein OS=Burkholderia phage BcepMu (isolate -/United States/Summer/2002) OX=1283335 GN=BcepMu39 PE=3 SV=1//0	3.74615	P.b.SM_GM000872	967566	969338	sp|Q6D8V6|LERK_PECAS L-erythrulose kinase OS=Pectobacterium atrosepticum (strain SCRI 1043 / ATCC BAA-672) OX=218491 GN=lerK PE=1 SV=1//0	-2.69374
P.b.SM_GM000882	979651	980610	sp|Q9TLW0|FER1_CYACA Ferredoxin OS=Cyanidium caldarium OX=2771 GN=petF PE=3 SV=3//7.65845e-24	3.74478	P.b.SM_GM000272	308104	309558	sp|P0DOV9|SLAD_PSEPU 3-sulfolactaldehyde dehydrogenase OS=Pseudomonas putida OX=303 GN=PpSQ1_00395 PE=1 SV=1//1.3454e-179	-2.6851
P.b.SM_GM000121	140272	140685	-//-	3.74462	P.b.SM_GM001596	1786580	1787191	sp|P71037|YWNB_BACSU Uncharacterized protein YwnB OS=Bacillus subtilis (strain 168) OX=224308 GN=ywnB PE=4 SV=1//4.32294e-41	-2.68123
P.b.SM_GM003299	3671370	3671804	-//-	3.74295	Novel00442	1708898	1710985	PF02203:Tar ligand binding domain homologue|PF00015:Methyl-accepting chemotaxis protein (MCP) signalling domain	-2.68073
sRNA00050	671343	671684	-	3.73921	P.b.SM_GM003571	3978397	3979035	sp|Q6D151|MSRA_PECAS Peptide methionine sulfoxide reductase MsrA OS=Pectobacterium atrosepticum (strain SCRI 1043 / ATCC BAA-672) OX=218491 GN=msrA PE=3 SV=1//1.0934e-150	-2.66814
Novel01223	4749175	4749666	PF05638:Type VI secretion system effector, Hcp	3.73915	P.b.SM_GM003197	3544806	3545561	-//-	-2.66596
P.b.SM_GM001724	1906013	1906594	-//-	3.73609	P.b.SM_GM002306	2554308	2555108	sp|Q6NPM8|HIS7_ARATH Bifunctional phosphatase IMPL2, chloroplastic OS=Arabidopsis thaliana OX=3702 GN=HISN7 PE=1 SV=1//1.35723e-45	-2.66161
sRNA00168	2282521	2282628	-	3.72839	P.b.SM_GM003464	3846496	3848082	sp|A6T9C8|HPXW_KLEP7 Oxamate amidohydrolase proenzyme OS=Klebsiella pneumoniae subsp. pneumoniae (strain ATCC 700721 / MGH 78578) OX=272620 GN=hpxW PE=1 SV=1//0	-2.65842
P.b.SM_GM000707	773597	775108	sp|O30409|TYCC_BREPA Tyrocidine synthase 3 OS=Brevibacillus parabrevis OX=54914 GN=tycC PE=1 SV=1//5.84287e-83	3.72743	P.b.SM_GM002571	2871487	2871663	-//-	-2.65719
P.b.SM_GM000225	254799	255071	sp|P52680|DBHA_SERMA DNA-binding protein HU-alpha OS=Serratia marcescens OX=615 GN=hupA PE=3 SV=1//2.00595e-56	3.71823	Novel00316	1254183	1254325	-	-2.65376
P.b.SM_GM001123	1237727	1238008	sp|P0AFJ4|YJDM_SHIFL Protein YjdM OS=Shigella flexneri OX=623 GN=yjdM PE=3 SV=1//6.97813e-45	3.7125	Novel00119	424295	424722	-	-2.64453
P.b.SM_GM000713	781520	782134	sp|P37640|YHJB_ECOLI Putative HTH-type transcriptional regulator YhjB OS=Escherichia coli (strain K12) OX=83333 GN=yhjB PE=1 SV=1//2.70878e-35	3.70173	P.b.SM_GM001960	2170387	2171034	sp|P0AC59|GLRX2_ECOLI Glutaredoxin 2 OS=Escherichia coli (strain K12) OX=83333 GN=grxB PE=1 SV=1//2.22696e-101	-2.63824
Novel00007	42529	42888	PF07338:YdgH/BhsA/McbA-like domain	3.69232	P.b.SM_GM002125	2356068	2358002	sp|P0ACY3|YEAG_ECOLI Uncharacterized protein YeaG OS=Escherichia coli (strain K12) OX=83333 GN=yeaG PE=3 SV=1//0	-2.63661
P.b.SM_GM001706	1893171	1893500	-//-	3.68661	Novel00651	2492298	2492543	-	-2.63527
P.b.SM_GM002680	2988938	2989396	sp|P0ABN0|CCMH_SHIFL Cytochrome c-type biogenesis protein CcmH OS=Shigella flexneri OX=623 GN=ccmH PE=3 SV=1//2.38166e-37	3.67365	P.b.SM_GM004057	4499935	4501554	sp|C6DGE8|PCKA_PECCP Phosphoenolpyruvate carboxykinase (ATP) OS=Pectobacterium carotovorum subsp. carotovorum (strain PC1) OX=561230 GN=pckA PE=3 SV=1//0	-2.63518
P.b.SM_GM003148	3484073	3484504	-//-	3.67281	P.b.SM_GM002479	2762367	2763983	sp|P77348|MPPA_ECOLI Periplasmic murein peptide-binding protein OS=Escherichia coli (strain K12) OX=83333 GN=mppA PE=1 SV=2//0	-2.62961
P.b.SM_GM000708	775240	775869	-//-	3.67166	P.b.SM_GM001375	1534143	1534736	sp|P0AAV4|PXPB_ECOLI 5-oxoprolinase subunit B OS=Escherichia coli (strain K12) OX=83333 GN=pxpB PE=1 SV=1//4.80685e-95	-2.62776
P.b.SM_GM000860	952278	953090	sp|P29824|LACG_RHIRD Lactose transport system permease protein LacG OS=Rhizobium radiobacter OX=358 GN=lacG PE=2 SV=2//3.39851e-116	3.65607	P.b.SM_GM003190	3538073	3538972	sp|Q6D2A2|YEGS_PECAS Probable lipid kinase YegS-like OS=Pectobacterium atrosepticum (strain SCRI 1043 / ATCC BAA-672) OX=218491 GN=ECA3194 PE=3 SV=1//0	-2.61968
P.b.SM_GM003292	3662692	3663075	sp|Q6D209|GRCA_PECAS Autonomous glycyl radical cofactor OS=Pectobacterium atrosepticum (strain SCRI 1043 / ATCC BAA-672) OX=218491 GN=grcA PE=3 SV=1//1.15992e-89	3.64559	Novel00239	922235	922809	PF01232:Mannitol dehydrogenase Rossmann domain	-2.6168
P.b.SM_GM003077	3412550	3412852	sp|P73136|Y1025_SYNY3 Uncharacterized protein slr1025 OS=Synechocystis sp. (strain PCC 6803 / Kazusa) OX=1111708 GN=slr1025 PE=4 SV=1//1.46628e-20	3.64252	Novel00181	697230	697635	PF01475:Ferric uptake regulator family	-2.61394
P.b.SM_GM003511	3896669	3897577	sp|C6DDH0|CYSD_PECCP Sulfate adenylyltransferase subunit 2 OS=Pectobacterium carotovorum subsp. carotovorum (strain PC1) OX=561230 GN=cysD PE=3 SV=1//0	3.6352	P.b.SM_GM003054	3386146	3387231	sp|Q6D2M6|AROC_PECAS Chorismate synthase OS=Pectobacterium atrosepticum (strain SCRI 1043 / ATCC BAA-672) OX=218491 GN=aroC PE=3 SV=1//0	-2.61263
sRNA00131	1898664	1898808	-	3.62462	P.b.SM_GM000730	799805	801283	sp|P76052|ABGB_ECOLI p-aminobenzoyl-glutamate hydrolase subunit B OS=Escherichia coli (strain K12) OX=83333 GN=abgB PE=1 SV=1//1.50381e-99	-2.61176
Novel00208	778949	779477	-	3.61833	P.b.SM_GM002152	2388507	2389502	sp|P76027|OPPD_ECOLI Oligopeptide transport ATP-binding protein OppD OS=Escherichia coli (strain K12) OX=83333 GN=oppD PE=1 SV=2//0	-2.61129
P.b.SM_GM001391	1551133	1552302	-//-	3.60616	P.b.SM_GM003617	4023254	4023538	sp|Q45399|PTEB_GEOSE PTS system cellobiose-specific EIIB component OS=Geobacillus stearothermophilus OX=1422 GN=celA PE=1 SV=1//2.75916e-18	-2.60914
P.b.SM_GM000927	1030183	1031085	sp|P37499|YYBE_BACSU Uncharacterized HTH-type transcriptional regulator YybE OS=Bacillus subtilis (strain 168) OX=224308 GN=yybE PE=3 SV=2//2.57525e-23	3.60534	P.b.SM_GM000991	1097084	1098427	-//-	-2.60776
P.b.SM_GM001712	1896097	1896294	-//-	3.59417	Novel00995	3866370	3866661	-	-2.60391
Novel00472	1886493	1888451	PF02974:Protease inhibitor Inh|PF00413:Matrixin|PF00353:RTX calcium-binding nonapeptide repeat (4 copies)|PF08548:Peptidase M10 serralysin C terminal	3.59009	P.b.SM_GM001335	1488776	1489441	sp|P0AER3|GLTJ_ECOLI Glutamate/aspartate import permease protein GltJ OS=Escherichia coli (strain K12) OX=83333 GN=gltJ PE=1 SV=1//4.11366e-141	-2.598
P.b.SM_GM003080	3414143	3414961	-//-	3.58564	P.b.SM_GM004071	4516717	4518420	-//-	-2.59755
P.b.SM_GM004030	4472466	4472834	sp|P0A229|NIRD_SALTY Nitrite reductase (NADH) small subunit OS=Salmonella typhimurium (strain LT2 / SGSC1412 / ATCC 700720) OX=99287 GN=nirD PE=4 SV=1//5.08554e-47	3.57824	P.b.SM_GM001969	2180137	2180895	sp|Q6D476|CUTC_PECAS PF03932 family protein CutC OS=Pectobacterium atrosepticum (strain SCRI 1043 / ATCC BAA-672) OX=218491 GN=cutC PE=3 SV=1//0	-2.59604
P.b.SM_GM002336	2589849	2591177	sp|P75683|YAGG_ECOLI Putative glycoside/cation symporter YagG OS=Escherichia coli (strain K12) OX=83333 GN=yagG PE=1 SV=1//1.05209e-131	3.57812	P.b.SM_GM001172	1307669	1308805	sp|P25539|RIBD_ECOLI Riboflavin biosynthesis protein RibD OS=Escherichia coli (strain K12) OX=83333 GN=ribD PE=1 SV=1//0	-2.59528
Novel00746	3000215	3000369	-	3.56736	P.b.SM_GM002124	2355180	2356058	sp|C6DGV2|Y1960_PECCP UPF0229 protein PC1_1960 OS=Pectobacterium carotovorum subsp. carotovorum (strain PC1) OX=561230 GN=PC1_1960 PE=3 SV=1//9.87777e-139	-2.59314
Novel01107	4319778	4321053	-	3.56479	P.b.SM_GM003069	3401984	3403267	sp|Q8CVU7|FADL_ECOL6 Long-chain fatty acid transport protein OS=Escherichia coli O6:H1 (strain CFT073 / ATCC 700928 / UPEC) OX=199310 GN=fadL PE=3 SV=2//0	-2.59186
P.b.SM_GM000015	16227	18260	sp|P00646|CEA3_ECOLX Colicin-E3 OS=Escherichia coli OX=562 GN=ceaC PE=1 SV=1//1.42703e-27	3.55369	P.b.SM_GM004315	4792137	4793285	sp|C6DII4|MTLD_PECCP Mannitol-1-phosphate 5-dehydrogenase OS=Pectobacterium carotovorum subsp. carotovorum (strain PC1) OX=561230 GN=mtlD PE=3 SV=1//0	-2.58876
P.b.SM_GM000479	530851	531768	-//-	3.54371	P.b.SM_GM001497	1668932	1669981	sp|P72827|FUTA1_SYNY3 Iron uptake protein A1 OS=Synechocystis sp. (strain PCC 6803 / Kazusa) OX=1111708 GN=futA1 PE=1 SV=1//8.46709e-71	-2.58841
P.b.SM_GM003425	3806918	3807118	-//-	3.52176	P.b.SM_GM003389	3763123	3764343	sp|P96675|YDER_BACSU Uncharacterized MFS-type transporter YdeR OS=Bacillus subtilis (strain 168) OX=224308 GN=ydeR PE=3 SV=1//8.20978e-30	-2.58522
P.b.SM_GM000618	672973	674433	sp|Q8NFZ0|FBH1_HUMAN F-box DNA helicase 1 OS=Homo sapiens OX=9606 GN=FBH1 PE=1 SV=2//2.86693e-61	3.52065	P.b.SM_GM002427	2702174	2703148	sp|O59791|SRR_SCHPO Serine racemase OS=Schizosaccharomyces pombe (strain 972 / ATCC 24843) OX=284812 GN=SRR PE=1 SV=1//1.31616e-156	-2.57939
Novel00475	1896751	1896894	-	3.51812	P.b.SM_GM004314	4791454	4792026	sp|P0AF10|MTLR_ECOLI Mannitol operon repressor OS=Escherichia coli (strain K12) OX=83333 GN=mtlR PE=1 SV=1//2.92736e-68	-2.57725
P.b.SM_GM002954	3273591	3274391	sp|P52477|MEXA_PSEAE Multidrug resistance protein MexA OS=Pseudomonas aeruginosa (strain ATCC 15692 / DSM 22644 / CIP 104116 / JCM 14847 / LMG 12228 / 1C / PRS 101 / PAO1) OX=208964 GN=mexA PE=1 SV=1//3.21216e-45	3.505	P.b.SM_GM001037	1139770	1140639	sp|C6DAE8|LGT_PECCP Phosphatidylglycerol--prolipoprotein diacylglyceryl transferase OS=Pectobacterium carotovorum subsp. carotovorum (strain PC1) OX=561230 GN=lgt PE=3 SV=1//0	-2.56493
Novel01085	4262747	4262896	-	3.49631	P.b.SM_GM002724	3033493	3035892	sp|P23538|PPSA_ECOLI Phosphoenolpyruvate synthase OS=Escherichia coli (strain K12) OX=83333 GN=ppsA PE=1 SV=5//0	-2.55968
P.b.SM_GM000510	572267	572452	-//-	3.493	P.b.SM_GM001152	1283636	1284547	sp|P23917|MAK_ECOLI Fructokinase OS=Escherichia coli (strain K12) OX=83333 GN=mak PE=1 SV=2//1.03661e-171	-2.5594
P.b.SM_GM000972	1077064	1078203	sp|B0CN39|SFMM3_STRLA O-methyltransferase SfmM3 OS=Streptomyces lavendulae OX=1914 GN=sfmM3 PE=3 SV=1//8.37555e-24	3.49025	Novel01152	4483683	4484220	-	-2.55916
P.b.SM_GM003807	4243938	4244123	sp|C6DF06|RS20_PECCP 30S ribosomal protein S20 OS=Pectobacterium carotovorum subsp. carotovorum (strain PC1) OX=561230 GN=rpsT PE=3 SV=1//5.65876e-37	3.48931	P.b.SM_GM000004	6158	7282	sp|O06481|YFNC_BACSU Uncharacterized MFS-type transporter YfnC OS=Bacillus subtilis (strain 168) OX=224308 GN=yfnC PE=3 SV=1//6.01799e-07	-2.549
P.b.SM_GM003561	3965174	3965794	sp|P0ADU1|YGIM_SHIFL Uncharacterized protein YgiM OS=Shigella flexneri OX=623 GN=ygiM PE=3 SV=1//9.70611e-84	3.48244	P.b.SM_GM003530	3920661	3921407	sp|P52037|YGFF_ECOLI Uncharacterized oxidoreductase YgfF OS=Escherichia coli (strain K12) OX=83333 GN=ygfF PE=1 SV=2//3.35146e-108	-2.54819
Novel00598	2296285	2297672	PF00313:'Cold-shock' DNA-binding domain|PF13847:Methyltransferase domain	3.48238	P.b.SM_GM003606	4013312	4013602	sp|C6DE33|Y3453_PECCP UPF0235 protein PC1_3453 OS=Pectobacterium carotovorum subsp. carotovorum (strain PC1) OX=561230 GN=PC1_3453 PE=3 SV=1//1.04657e-62	-2.54694
P.b.SM_GM003493	3881434	3882249	sp|P28635|METQ_ECOLI D-methionine-binding lipoprotein MetQ OS=Escherichia coli (strain K12) OX=83333 GN=metQ PE=1 SV=2//7.02445e-155	3.48131	P.b.SM_GM000463	515344	516381	sp|P76113|CURA_ECOLI NADPH-dependent curcumin reductase OS=Escherichia coli (strain K12) OX=83333 GN=curA PE=1 SV=3//2.61636e-167	-2.54354
P.b.SM_GM003470	3851502	3852704	sp|E0SCY1|OUSV_DICD3 Glycine betaine/choline transport system ATP-binding protein OusV OS=Dickeya dadantii (strain 3937) OX=198628 GN=ousV PE=1 SV=1//0	3.47198	Novel00024	99311	100725	PF00375:Sodium:dicarboxylate symporter family	-2.5413
P.b.SM_GM002679	2988072	2988941	sp|P0ABN0|CCMH_SHIFL Cytochrome c-type biogenesis protein CcmH OS=Shigella flexneri OX=623 GN=ccmH PE=3 SV=1//1.20137e-56	3.47052	P.b.SM_GM003633	4037406	4038704	sp|Q54SK0|C508B_DICDI Probable cytochrome P450 508B1 OS=Dictyostelium discoideum OX=44689 GN=cyp508B1 PE=3 SV=1//1.86268e-32	-2.53712
Novel00229	869199	869459	-	3.46979	Novel01229	4785243	4786794	PF00171:Aldehyde dehydrogenase family	-2.53673
P.b.SM_GM003554	3955435	3955860	-//-	3.46673	P.b.SM_GM003030	3362618	3363523	sp|P77775|YFCH_ECOLI Epimerase family protein YfcH OS=Escherichia coli (strain K12) OX=83333 GN=yfcH PE=3 SV=1//7.06318e-131	-2.53644
P.b.SM_GM000700	762458	763084	-//-	3.46498	P.b.SM_GM002099	2333238	2334956	sp|Q8ZES9|LCFA_YERPE Long-chain-fatty-acid--CoA ligase OS=Yersinia pestis OX=632 GN=fadD PE=3 SV=1//0	-2.53316
P.b.SM_GM001762	1947160	1947537	-//-	3.46492	Novel01231	4792094	4792396	PF08125:Mannitol dehydrogenase C-terminal domain	-2.53295
P.b.SM_GM001234	1375262	1377280	-//-	3.46295	Novel00220	830914	831482	-	-2.53208
P.b.SM_GM003772	4199970	4200998	-//-	3.46252	P.b.SM_GM001731	1915754	1916413	sp|P0AEQ9|GLNP_SHIFL Glutamine transport system permease protein GlnP OS=Shigella flexneri OX=623 GN=glnP PE=3 SV=1//5.12679e-99	-2.52836
P.b.SM_GM002655	2961657	2963201	-//-	3.44897	P.b.SM_GM000060	62353	63333	sp|P0AAG2|DPPD_SHIFL Dipeptide transport ATP-binding protein DppD OS=Shigella flexneri OX=623 GN=dppD PE=3 SV=1//0	-2.52475
P.b.SM_GM001106	1223105	1223479	-//-	3.44515	P.b.SM_GM001334	1488098	1488772	sp|P0AER5|GLTK_ECOLI Glutamate/aspartate import permease protein GltK OS=Escherichia coli (strain K12) OX=83333 GN=gltK PE=1 SV=1//1.50852e-137	-2.52453
P.b.SM_GM002625	2932267	2932578	-//-	3.44147	P.b.SM_GM002260	2506283	2507512	sp|O53732|UFAA1_MYCTU Tuberculostearic acid methyltransferase UfaA1 OS=Mycobacterium tuberculosis (strain ATCC 25618 / H37Rv) OX=83332 GN=ufaA1 PE=1 SV=3//8.96344e-64	-2.52096
Novel01212	4704897	4707185	PF08267:Cobalamin-independent synthase, N-terminal domain|PF01717:Cobalamin-independent synthase, Catalytic domain	3.43327	P.b.SM_GM001053	1163017	1164147	sp|P0A935|MLTA_ECOLI Membrane-bound lytic murein transglycosylase A OS=Escherichia coli (strain K12) OX=83333 GN=mltA PE=1 SV=1//0	-2.51722
P.b.SM_GM003098	3431645	3432391	sp|P31710|GSPN_PECCC Type II secretion system protein N OS=Pectobacterium carotovorum subsp. carotovorum OX=555 GN=outN PE=1 SV=1//1.65045e-160	3.43285	P.b.SM_GM003925	4376781	4377737	sp|P40883|PCHR_PSEAE Regulatory protein PchR OS=Pseudomonas aeruginosa (strain ATCC 15692 / DSM 22644 / CIP 104116 / JCM 14847 / LMG 12228 / 1C / PRS 101 / PAO1) OX=208964 GN=pchR PE=2 SV=1//2.8846e-10	-2.50566
P.b.SM_GM001651	1836046	1837083	sp|Q6D3B9|BIOB_PECAS Biotin synthase OS=Pectobacterium atrosepticum (strain SCRI 1043 / ATCC BAA-672) OX=218491 GN=bioB PE=3 SV=1//0	3.43242	P.b.SM_GM003604	4011885	4012712	sp|P52053|P5CR_VIBAL Pyrroline-5-carboxylate reductase OS=Vibrio alginolyticus OX=663 GN=proC PE=3 SV=2//7.61078e-118	-2.50553
sRNA00231	3208845	3209076	-	3.42655	Novel00083	321301	321693	PF00005:ABC transporter	-2.50007
P.b.SM_GM004362	4848532	4849080	sp|P23988|PAGC_SALTY Virulence membrane protein PagC OS=Salmonella typhimurium (strain LT2 / SGSC1412 / ATCC 700720) OX=99287 GN=pagC PE=3 SV=2//3.61972e-42	3.42451	P.b.SM_GM000256	287432	288433	sp|C6DIK7|MSRP_PECCP Protein-methionine-sulfoxide reductase catalytic subunit MsrP OS=Pectobacterium carotovorum subsp. carotovorum (strain PC1) OX=561230 GN=msrP PE=3 SV=1//0	-2.49865
P.b.SM_GM002063	2281321	2282520	sp|O31518|YESO_BACSU Putative ABC transporter substrate-binding protein YesO OS=Bacillus subtilis (strain 168) OX=224308 GN=yesO PE=1 SV=2//4.46242e-28	3.4224	P.b.SM_GM001270	1422269	1423000	sp|P0A9U0|YBBA_SHIFL Uncharacterized ABC transporter ATP-binding protein YbbA OS=Shigella flexneri OX=623 GN=ybbA PE=3 SV=1//1.32394e-108	-2.49864
P.b.SM_GM001998	2211401	2211907	sp|P0A9A1|FTNA_SHIFL Bacterial non-heme ferritin OS=Shigella flexneri OX=623 GN=ftnA PE=3 SV=1//2.86558e-72	3.41734	P.b.SM_GM000162	180184	181194	sp|P0A9D1|GLPX_SHIFL Fructose-1,6-bisphosphatase class 2 OS=Shigella flexneri OX=623 GN=glpX PE=3 SV=1//0	-2.49848
P.b.SM_GM001748	1929632	1931464	-//-	3.41599	Novel00887	3487496	3487911	PF02222:ATP-grasp domain|PF17769:Phosphoribosylaminoimidazole carboxylase C-terminal domain	-2.49542
P.b.SM_GM000490	543798	545423	sp|P10378|ENTE_ECOLI Enterobactin synthase component E OS=Escherichia coli (strain K12) OX=83333 GN=entE PE=1 SV=3//0	3.41382	P.b.SM_GM003305	3677522	3678970	sp|P0C0V0|DEGP_ECOLI Periplasmic serine endoprotease DegP OS=Escherichia coli (strain K12) OX=83333 GN=degP PE=1 SV=1//0	-2.49489
P.b.SM_GM001707	1893502	1894113	sp|Q9CPJ2|MLTF_PASMU Membrane-bound lytic murein transglycosylase F OS=Pasteurella multocida (strain Pm70) OX=272843 GN=mltF PE=3 SV=2//1.30792e-09	3.41061	P.b.SM_GM002424	2699413	2700678	sp|P04152|UMUC_ECOLI Protein UmuC OS=Escherichia coli (strain K12) OX=83333 GN=umuC PE=1 SV=2//9.04674e-180	-2.4944
Novel01058	4186942	4187778	PF02203:Tar ligand binding domain homologue	3.40065	P.b.SM_GM003228	3576256	3577836	sp|Q9AGA7|PTUCB_KLEPN PTS system alpha-glucoside-specific EIICB component OS=Klebsiella pneumoniae OX=573 GN=aglA PE=4 SV=1//2.20852e-94	-2.48892
P.b.SM_GM001434	1596135	1596770	sp|P0AEK9|FDNI_SHIFL Formate dehydrogenase, nitrate-inducible, cytochrome b556(Fdn) subunit OS=Shigella flexneri OX=623 GN=fdnI PE=3 SV=1//8.98086e-109	3.39744	Novel00219	827084	829601	PF01571:Aminomethyltransferase folate-binding domain|PF08669:Glycine cleavage T-protein C-terminal barrel domain|PF02347:Glycine cleavage system P-protein|PF01597:Glycine cleavage H-protein	-2.48173
P.b.SM_GM002792	3108920	3109201	-//-	3.39417	P.b.SM_GM003675	4090146	4090616	sp|Q2UAZ9|PPSC_ASPOR 4&apos;-hydroxy-3&apos;-methoxypropiophenone carrier protein ppsC OS=Aspergillus oryzae (strain ATCC 42149 / RIB 40) OX=510516 GN=ppsC PE=4 SV=1//5.30346e-09	-2.48072
P.b.SM_GM001478	1649435	1649740	sp|P73602|Y1783_SYNY3 Uncharacterized protein sll1783 OS=Synechocystis sp. (strain PCC 6803 / Kazusa) OX=1111708 GN=sll1783 PE=3 SV=1//1.25403e-10	3.3918	P.b.SM_GM002478	2761261	2762244	sp|C6DJ80|ZNTB_PECCP Zinc transport protein ZntB OS=Pectobacterium carotovorum subsp. carotovorum (strain PC1) OX=561230 GN=zntB PE=3 SV=1//0	-2.47524
P.b.SM_GM003103	3435779	3436126	sp|P31588|GSPI_PECCC Type II secretion system protein I OS=Pectobacterium carotovorum subsp. carotovorum OX=555 GN=outI PE=3 SV=1//1.42267e-76	3.39098	Novel00898	3519377	3519710	-	-2.46286
P.b.SM_GM000489	542605	543801	sp|P0AEJ2|ENTC_ECOLI Isochorismate synthase EntC OS=Escherichia coli (strain K12) OX=83333 GN=entC PE=1 SV=1//1.88581e-110	3.38594	P.b.SM_GM001473	1642283	1643911	sp|Q4WGU1|SED5_ASPFU Tripeptidyl-peptidase sed5 OS=Neosartorya fumigata (strain ATCC MYA-4609 / Af293 / CBS 101355 / FGSC A1100) OX=330879 GN=sed5 PE=3 SV=2//4.11581e-36	-2.45931
P.b.SM_GM001233	1373086	1375098	-//-	3.38519	P.b.SM_GM001379	1537122	1537913	sp|Q6D7H0|END8_PECAS Endonuclease 8 OS=Pectobacterium atrosepticum (strain SCRI 1043 / ATCC BAA-672) OX=218491 GN=nei PE=3 SV=3//2.32738e-177	-2.45759
Novel00448	1732023	1732794	PF06438:Heme-binding protein A (HasA)	3.37633	Novel00183	699592	700473	PF13410:Glutathione S-transferase, C-terminal domain|PF13409:Glutathione S-transferase, N-terminal domain	-2.4562
P.b.SM_GM000709	776192	779290	sp|O30409|TYCC_BREPA Tyrocidine synthase 3 OS=Brevibacillus parabrevis OX=54914 GN=tycC PE=1 SV=1//1.10671e-76	3.36051	Novel00530	2066682	2066775	-	-2.45602
P.b.SM_GM000173	193094	193309	sp|Q6CZ96|RL31_PECAS 50S ribosomal protein L31 OS=Pectobacterium atrosepticum (strain SCRI 1043 / ATCC BAA-672) OX=218491 GN=rpmE PE=3 SV=1//2.23954e-45	3.35759	P.b.SM_GM002291	2540296	2541219	-//-	-2.44676
P.b.SM_GM002220	2462805	2463134	sp|C6DH49|PPTA_PECCP Tautomerase PptA OS=Pectobacterium carotovorum subsp. carotovorum (strain PC1) OX=561230 GN=pptA PE=3 SV=1//3.17002e-43	3.35494	Novel00014	58652	60761	PF19300:Binding-prot-dependent transport system membrane comp, N-term|PF00496:Bacterial extracellular solute-binding proteins, family 5 Middle	-2.44665
Novel00681	2666770	2667431	PF06296:RelE toxin of RelE / RelB toxin-antitoxin system|PF01381:Helix-turn-helix	3.35056	P.b.SM_GM000338	374371	375462	sp|P20966|PTFBC_ECOLI PTS system fructose-specific EIIB&apos;BC component OS=Escherichia coli (strain K12) OX=83333 GN=fruA PE=1 SV=1//1.20302e-61	-2.44535
P.b.SM_GM003876	4321114	4322592	-//-	3.34791	P.b.SM_GM002514	2811339	2813402	sp|P15078|CSTA_ECOLI Peptide transporter CstA OS=Escherichia coli (strain K12) OX=83333 GN=cstA PE=1 SV=3//0	-2.44091
P.b.SM_GM003201	3548491	3549474	sp|P54965|CBH_CLOPE Conjugated bile acid hydrolase OS=Clostridium perfringens (strain 13 / Type A) OX=195102 GN=cbh PE=1 SV=3//6.98478e-11	3.34023	P.b.SM_GM002948	3270045	3270521	-//-	-2.43896
P.b.SM_GM000406	450189	450893	-//-	3.34011	P.b.SM_GM002858	3173364	3174581	sp|P75937|FLGE_ECOLI Flagellar hook protein FlgE OS=Escherichia coli (strain K12) OX=83333 GN=flgE PE=3 SV=3//3.26926e-157	-2.43836
P.b.SM_GM003167	3505445	3506485	sp|P09148|GAL7_ECOLI Galactose-1-phosphate uridylyltransferase OS=Escherichia coli (strain K12) OX=83333 GN=galT PE=1 SV=2//0	3.3381	Novel01162	4547260	4548498	PF16901:C-terminal domain of alpha-glycerophosphate oxidase|PF01266:FAD dependent oxidoreductase	-2.43521
P.b.SM_GM002474	2756841	2757107	sp|P13477|IMM6_ECOLX Colicin-E6 immunity protein OS=Escherichia coli OX=562 GN=imm PE=3 SV=1//5.17825e-29	3.33411	Novel01234	4793854	4794142	PF02302:PTS system, Lactose/Cellobiose specific IIB subunit	-2.43045
Novel01140	4454088	4454515	-	3.32801	Novel01201	4671557	4671953	PF00378:Enoyl-CoA hydratase/isomerase	-2.42797
Novel00937	3674713	3675339	PF13531:Bacterial extracellular solute-binding protein	3.32584	P.b.SM_GM004115	4575277	4576344	sp|P09394|GLPQ_ECOLI Glycerophosphodiester phosphodiesterase, periplasmic OS=Escherichia coli (strain K12) OX=83333 GN=glpQ PE=1 SV=2//0	-2.42752
P.b.SM_GM000726	796881	797876	sp|P45527|UBIU_ECOLI Ubiquinone biosynthesis protein UbiU OS=Escherichia coli (strain K12) OX=83333 GN=ubiU PE=1 SV=1//0	3.32323	P.b.SM_GM002604	2902893	2903462	-//-	-2.42297
P.b.SM_GM003392	3766289	3766705	-//-	3.3216	P.b.SM_GM003330	3705780	3706718	sp|P36879|YADG_ECOLI Uncharacterized ABC transporter ATP-binding protein YadG OS=Escherichia coli (strain K12) OX=83333 GN=yadG PE=1 SV=1//0	-2.41554
P.b.SM_GM002669	2978344	2978736	-//-	3.32155	P.b.SM_GM002988	3314356	3316797	sp|Q59086|QUIA_ACIAD Quinate/shikimate dehydrogenase (quinone) OS=Acinetobacter baylyi (strain ATCC 33305 / BD413 / ADP1) OX=62977 GN=quiA PE=1 SV=1//0	-2.40935
P.b.SM_GM003256	3603185	3604375	sp|Q6D245|HMP_PECAS Flavohemoprotein OS=Pectobacterium atrosepticum (strain SCRI 1043 / ATCC BAA-672) OX=218491 GN=hmp PE=3 SV=1//0	3.31731	P.b.SM_GM000032	33255	34544	sp|P0AA76|DGOT_ECOLI D-galactonate transporter OS=Escherichia coli (strain K12) OX=83333 GN=dgoT PE=1 SV=1//0	-2.40565
P.b.SM_GM004277	4751967	4752287	-//-	3.30536	P.b.SM_GM002153	2389499	2390533	sp|P08007|OPPF_SALTY Oligopeptide transport ATP-binding protein OppF OS=Salmonella typhimurium (strain LT2 / SGSC1412 / ATCC 700720) OX=99287 GN=oppF PE=3 SV=2//0	-2.40529
P.b.SM_GM000506	568919	569665	sp|P16679|PHNL_ECOLI Alpha-D-ribose 1-methylphosphonate 5-triphosphate synthase subunit PhnL OS=Escherichia coli (strain K12) OX=83333 GN=phnL PE=1 SV=1//5.17292e-108	3.30134	P.b.SM_GM000076	87307	89634	sp|Q93IN1|BCSB_SALTY Cyclic di-GMP-binding protein OS=Salmonella typhimurium (strain LT2 / SGSC1412 / ATCC 700720) OX=99287 GN=bcsB PE=3 SV=1//0	-2.40405
P.b.SM_GM000503	566104	567207	sp|P16687|PHNI_ECOLI Alpha-D-ribose 1-methylphosphonate 5-triphosphate synthase subunit PhnI OS=Escherichia coli (strain K12) OX=83333 GN=phnI PE=1 SV=2//7.97655e-174	3.28398	Novel00234	907738	911786	PF00501:AMP-binding enzyme|PF13193:AMP-binding enzyme C-terminal domain|PF16177:Acetyl-coenzyme A synthetase N-terminus|PF00474:Sodium:solute symporter family|PF04341:Protein of unknown function, DUF485	-2.40321
sRNA00040	540991	541061	-	3.28135	P.b.SM_GM002754	3068576	3069457	sp|B4TTH8|THIK_SALSV Thiamine kinase OS=Salmonella schwarzengrund (strain CVM19633) OX=439843 GN=thiK PE=3 SV=1//8.14573e-30	-2.39816
Novel00320	1293317	1294729	PF01717:Cobalamin-independent synthase, Catalytic domain	3.27601	P.b.SM_GM001209	1347089	1347952	sp|P0AGG2|TESB_ECOLI Acyl-CoA thioesterase 2 OS=Escherichia coli (strain K12) OX=83333 GN=tesB PE=1 SV=2//2.55499e-145	-2.39074
P.b.SM_GM004053	4495272	4497419	sp|P58722|IGAA_YERPE Putative membrane protein IgaA homolog OS=Yersinia pestis OX=632 GN=YPO0142 PE=3 SV=1//0	3.27253	P.b.SM_GM001900	2094859	2095695	sp|P0AD12|YEEZ_ECOLI Protein YeeZ OS=Escherichia coli (strain K12) OX=83333 GN=yeeZ PE=1 SV=1//1.55336e-115	-2.38439
P.b.SM_GM001761	1945884	1947080	-//-	3.26631	Novel00616	2354766	2358169	PF04285:Protein of unknown function (DUF444)|PF08298:PrkA AAA domain|PF06798:PrkA serine protein kinase C-terminal domain	-2.38152
P.b.SM_GM001113	1227145	1227774	sp|Q9P6M1|GST3_SCHPO Glutathione S-transferase 3 OS=Schizosaccharomyces pombe (strain 972 / ATCC 24843) OX=284812 GN=gst3 PE=1 SV=3//4.50327e-24	3.25606	P.b.SM_GM002579	2878413	2878958	-//-	-2.38085
P.b.SM_GM003105	3436807	3437277	sp|P31586|GSPG_PECCC Type II secretion system core protein G OS=Pectobacterium carotovorum subsp. carotovorum OX=555 GN=outG PE=3 SV=1//8.11835e-109	3.2527	P.b.SM_GM003059	3391407	3391943	sp|P27755|PRU_MYXXA Protein U OS=Myxococcus xanthus OX=34 GN=pru PE=4 SV=1//1.05221e-07	-2.37439
Novel00979	3803693	3805273	PF05591:Type VI secretion system, VipA, VC_A0107 or Hcp2|PF05943:EvpB/VC_A0108, tail sheath N-terminal domain	3.23784	P.b.SM_GM003598	4002880	4005381	sp|P21499|RNR_ECOLI Ribonuclease R OS=Escherichia coli (strain K12) OX=83333 GN=rnr PE=1 SV=2//0	-2.37199
P.b.SM_GM000444	496431	497219	sp|C6DJR1|RHAD_PECCP Rhamnulose-1-phosphate aldolase OS=Pectobacterium carotovorum subsp. carotovorum (strain PC1) OX=561230 GN=rhaD PE=3 SV=1//0	3.23747	P.b.SM_GM003194	3541505	3542524	sp|P27250|AHR_ECOLI Aldehyde reductase Ahr OS=Escherichia coli (strain K12) OX=83333 GN=ahr PE=1 SV=2//0	-2.36043
P.b.SM_GM003198	3545646	3546032	sp|Q4KLB0|GLOD5_XENLA Glyoxalase domain-containing protein 5 OS=Xenopus laevis OX=8355 GN=glod5 PE=2 SV=2//1.24248e-41	3.23674	P.b.SM_GM001639	1822385	1824286	sp|Q6D3A9|GSIA_PECAS Glutathione import ATP-binding protein GsiA OS=Pectobacterium atrosepticum (strain SCRI 1043 / ATCC BAA-672) OX=218491 GN=gsiA PE=3 SV=2//0	-2.35771
Novel01018	3955707	3956461	PF14282:FlxA-like protein	3.23637	P.b.SM_GM000919	1021548	1022663	sp|P06134|ADA_ECOLI Bifunctional transcriptional activator/DNA repair enzyme Ada OS=Escherichia coli (strain K12) OX=83333 GN=ada PE=1 SV=2//7.43134e-110	-2.3547
P.b.SM_GM000664	722663	723025	sp|Q5UPL7|YL153_MIMIV Uncharacterized protein L153 OS=Acanthamoeba polyphaga mimivirus OX=212035 GN=MIMI_L153 PE=4 SV=1//2.09861e-07	3.23048	Novel00564	2198932	2200011	PF04225:Opacity-associated protein A LysM-like domain|PF08525:Opacity-associated protein A N-terminal motif|PF19425:Csd3 second domain	-2.35214
P.b.SM_GM000094	110942	111262	-//-	3.23004	P.b.SM_GM002102	2336835	2337647	sp|P0AEZ6|MIND_SHIFL Septum site-determining protein MinD OS=Shigella flexneri OX=623 GN=minD PE=3 SV=2//5.51883e-169	-2.34845
Novel00734	2963838	2964636	-	3.22271	P.b.SM_GM002510	2804466	2805368	sp|P39592|YWBI_BACSU Uncharacterized HTH-type transcriptional regulator YwbI OS=Bacillus subtilis (strain 168) OX=224308 GN=ywbI PE=3 SV=1//8.77089e-16	-2.34619
P.b.SM_GM003101	3434146	3435132	sp|P31706|GSPK_PECCC Type II secretion system protein K OS=Pectobacterium carotovorum subsp. carotovorum OX=555 GN=outK PE=3 SV=1//0	3.22158	P.b.SM_GM001514	1689766	1691346	sp|Q44123|FBPB_ACTPL Ferric transport system permease protein FbpB OS=Actinobacillus pleuropneumoniae OX=715 GN=fbpB PE=3 SV=1//0	-2.34513
P.b.SM_GM001982	2193067	2193375	sp|P69794|PTQA_SHIFL PTS system N,N&apos;-diacetylchitobiose-specific EIIA component OS=Shigella flexneri OX=623 GN=chbA PE=3 SV=1//1.13158e-25	3.22003	P.b.SM_GM001819	2005487	2007055	sp|P21823|MCPD_KLEAK Methyl-accepting chemotaxis aspartate transducer OS=Klebsiella aerogenes (strain ATCC 13048 / DSM 30053 / CCUG 1429 / JCM 1235 / KCTC 2190 / NBRC 13534 / NCIMB 10102 / NCTC 10006 / CDC 819-56) OX=1028307 GN=tas PE=3 SV=2//4.95719e-83	-2.34343
Novel00871	3436857	3437303	PF08334:Type II secretion system (T2SS), protein G|PF07963:Prokaryotic N-terminal methylation motif	3.21683	P.b.SM_GM002136	2368041	2369966	sp|P14294|TOP3_ECOLI DNA topoisomerase 3 OS=Escherichia coli (strain K12) OX=83333 GN=topB PE=1 SV=1//0	-2.34091
Novel00310	1225588	1226860	PF05638:Type VI secretion system effector, Hcp	3.21617	P.b.SM_GM001553	1737611	1737781	-//-	-2.33643
Novel00268	1048991	1051042	PF19527:Family of unknown function (DUF6055)	3.20919	P.b.SM_GM001953	2161965	2163605	sp|P43671|PQIB_ECOLI Intermembrane transport protein PqiB OS=Escherichia coli (strain K12) OX=83333 GN=pqiB PE=1 SV=2//0	-2.336
Novel01270	4930974	4931845	PF00497:Bacterial extracellular solute-binding proteins, family 3	3.20888	P.b.SM_GM002759	3072678	3073475	-//-	-2.3296
P.b.SM_GM003667	4079439	4081901	-//-	3.20655	P.b.SM_GM002734	3045473	3046249	sp|Q6D654|BTUD_PECAS Vitamin B12 import ATP-binding protein BtuD OS=Pectobacterium atrosepticum (strain SCRI 1043 / ATCC BAA-672) OX=218491 GN=btuD PE=3 SV=1//3.05758e-152	-2.32475
P.b.SM_GM000725	795991	796869	sp|P45475|UBIV_ECOLI Ubiquinone biosynthesis protein UbiV OS=Escherichia coli (strain K12) OX=83333 GN=ubiV PE=1 SV=2//2.52295e-169	3.2012	Novel00178	694603	695150	-	-2.32398
Novel00058	254505	255771	PF07356:Protein of unknown function (DUF1481)|PF00216:Bacterial DNA-binding protein	3.19633	P.b.SM_GM001617	1804543	1805190	-//-	-2.31798
P.b.SM_GM000785	860311	862083	-//-	3.19317	P.b.SM_GM003267	3619505	3620431	sp|Q6D234|MURQ_PECAS N-acetylmuramic acid 6-phosphate etherase OS=Pectobacterium atrosepticum (strain SCRI 1043 / ATCC BAA-672) OX=218491 GN=murQ PE=3 SV=2//0	-2.31205
P.b.SM_GM003424	3806269	3806916	-//-	3.19296	P.b.SM_GM002740	3050523	3051308	sp|Q669P6|NPD_YERPS NAD-dependent protein deacylase OS=Yersinia pseudotuberculosis serotype I (strain IP32953) OX=273123 GN=cobB PE=3 SV=3//2.48163e-140	-2.30736
P.b.SM_GM003202	3550035	3551720	-//-	3.18697	P.b.SM_GM002861	3175788	3176204	sp|C8BKB7|FLGB_YERRU Flagellar basal body rod protein FlgB OS=Yersinia ruckeri OX=29486 GN=flgB PE=3 SV=1//1.74886e-82	-2.30489
Novel00816	3248218	3249119	-	3.18106	P.b.SM_GM003132	3466286	3467302	sp|P21408|FBPA_SERMA Fe(3+)-binding periplasmic protein OS=Serratia marcescens OX=615 GN=fbpA PE=1 SV=1//0	-2.30202
P.b.SM_GM001650	1834646	1835950	sp|P12677|BIOA_SALTY Adenosylmethionine-8-amino-7-oxononanoate aminotransferase OS=Salmonella typhimurium (strain LT2 / SGSC1412 / ATCC 700720) OX=99287 GN=bioA PE=3 SV=2//0	3.17643	P.b.SM_GM000724	794818	795825	sp|P0ADV5|YHBW_ECOLI Luciferase-like monooxygenase OS=Escherichia coli (strain K12) OX=83333 GN=yhbW PE=4 SV=1//3.08004e-176	-2.29742
P.b.SM_GM000796	871621	873267	sp|P32703|YJCE_ECOLI Uncharacterized Na(+)/H(+) exchanger YjcE OS=Escherichia coli (strain K12) OX=83333 GN=yjcE PE=3 SV=1//0	3.17578	P.b.SM_GM004266	4744797	4745744	sp|P37595|IAAA_ECOLI Isoaspartyl peptidase OS=Escherichia coli (strain K12) OX=83333 GN=iaaA PE=1 SV=2//1.08903e-141	-2.28858
P.b.SM_GM003120	3455477	3455680	-//-	3.16678	P.b.SM_GM001663	1847958	1848476	sp|P0AEZ9|MOAB_ECOLI Molybdenum cofactor biosynthesis protein B OS=Escherichia coli (strain K12) OX=83333 GN=moaB PE=1 SV=2//2.2166e-88	-2.28549
P.b.SM_GM002376	2646255	2646623	-//-	3.16319	P.b.SM_GM000936	1039890	1041251	sp|D4AK94|A4696_ARTBC Uncharacterized secreted protein ARB_04696 OS=Arthroderma benhamiae (strain ATCC MYA-4681 / CBS 112371) OX=663331 GN=ARB_04696 PE=1 SV=1//1.85063e-07	-2.28225
P.b.SM_GM000446	498519	500009	sp|Q6DA23|RHAB_PECAS Rhamnulokinase OS=Pectobacterium atrosepticum (strain SCRI 1043 / ATCC BAA-672) OX=218491 GN=rhaB PE=3 SV=1//0	3.16162	P.b.SM_GM000104	119077	120003	sp|P0AEX7|LIVH_ECOLI High-affinity branched-chain amino acid transport system permease protein LivH OS=Escherichia coli (strain K12) OX=83333 GN=livH PE=1 SV=1//2.4148e-179	-2.28114
P.b.SM_GM000640	697743	698441	sp|P42624|YHAK_ECOLI Pirin-like protein YhaK OS=Escherichia coli (strain K12) OX=83333 GN=yhaK PE=1 SV=1//8.67744e-113	3.14804	P.b.SM_GM000030	31712	32575	sp|Q6CYT9|DGOD_PECAS D-galactonate dehydratase OS=Pectobacterium atrosepticum (strain SCRI 1043 / ATCC BAA-672) OX=218491 GN=dgoD PE=3 SV=1//4.72487e-153	-2.27354
P.b.SM_GM002122	2354206	2354616	-//-	3.14722	P.b.SM_GM002127	2359344	2360195	sp|P76234|YEAE_ECOLI Uncharacterized protein YeaE OS=Escherichia coli (strain K12) OX=83333 GN=yeaE PE=4 SV=1//1.20674e-132	-2.27347
P.b.SM_GM001454	1622694	1623899	-//-	3.14721	P.b.SM_GM001739	1924112	1924648	sp|P55734|YGAP_ECOLI Inner membrane protein YgaP OS=Escherichia coli (strain K12) OX=83333 GN=ygaP PE=1 SV=1//5.33796e-56	-2.27116
Novel00163	648477	648569	-	3.13731	P.b.SM_GM002505	2795053	2796036	sp|B5XRA9|APBE2_KLEP3 FAD:protein FMN transferase OS=Klebsiella pneumoniae (strain 342) OX=507522 GN=apbE2 PE=3 SV=1//3.07224e-131	-2.26756
P.b.SM_GM001924	2122824	2123141	sp|C6DF99|Y1767_PECCP UPF0265 protein PC1_1767 OS=Pectobacterium carotovorum subsp. carotovorum (strain PC1) OX=561230 GN=PC1_1767 PE=3 SV=1//5.23528e-69	3.13692	Novel00694	2751870	2752908	PF00015:Methyl-accepting chemotaxis protein (MCP) signalling domain	-2.26489
Novel00209	779351	781323	PF00959:Phage lysozyme|PF11655:Protein of unknown function (DUF2589)	3.13493	P.b.SM_GM002790	3104772	3106280	-//-	-2.25625
P.b.SM_GM001750	1932994	1933869	-//-	3.13416	P.b.SM_GM004303	4776964	4778154	sp|P0AGI7|XYLH_SHIFL Xylose transport system permease protein XylH OS=Shigella flexneri OX=623 GN=xylH PE=3 SV=1//2.98489e-177	-2.25591
Novel00207	773662	775896	PF00501:AMP-binding enzyme|PF11655:Protein of unknown function (DUF2589)	3.12966	P.b.SM_GM002142	2374326	2375231	sp|P0AFR1|RSSA_SHIFL NTE family protein RssA OS=Shigella flexneri OX=623 GN=rssA PE=3 SV=2//2.88849e-135	-2.25289
Novel00018	74796	74977	PF14486:Domain of unknown function (DUF4432)	3.12281	P.b.SM_GM003482	3864490	3865641	sp|P0AGJ5|YFIF_ECOLI Uncharacterized tRNA/rRNA methyltransferase YfiF OS=Escherichia coli (strain K12) OX=83333 GN=yfiF PE=1 SV=1//5.89811e-145	-2.24185
P.b.SM_GM002927	3248217	3248855	-//-	3.12167	P.b.SM_GM004025	4464323	4465246	sp|P77463|DDPC_ECOLI Probable D,D-dipeptide transport system permease protein DdpC OS=Escherichia coli (strain K12) OX=83333 GN=ddpC PE=1 SV=1//2.97851e-58	-2.2392
P.b.SM_GM003870	4315086	4316648	sp|P19480|AHPF_SALTY Alkyl hydroperoxide reductase subunit F OS=Salmonella typhimurium (strain LT2 / SGSC1412 / ATCC 700720) OX=99287 GN=ahpF PE=1 SV=1//0	3.11889	P.b.SM_GM004026	4465243	4466283	sp|A0A0H2ZGW7|DPPB_PSEAB Di/tripeptide transport system permease protein DppB OS=Pseudomonas aeruginosa (strain UCBPP-PA14) OX=208963 GN=dppB PE=1 SV=1//2.83374e-79	-2.23459
Novel00700	2786105	2787073	PF00150:Cellulase (glycosyl hydrolase family 5)	3.10791	Novel00863	3405291	3407103	PF06039:Malate:quinone oxidoreductase (Mqo)	-2.22983
P.b.SM_GM003113	3447770	3448219	sp|Q01567|OUTS_DICD3 Pilotin OutS OS=Dickeya dadantii (strain 3937) OX=198628 GN=outS PE=1 SV=2//3.49481e-42	3.10527	P.b.SM_GM002210	2452930	2453547	-//-	-2.22812
P.b.SM_GM000405	449696	450178	-//-	3.10482	P.b.SM_GM003779	4209218	4209445	sp|P0ADF8|ILVN_ECOLI Acetolactate synthase isozyme 1 small subunit OS=Escherichia coli (strain K12) OX=83333 GN=ilvN PE=1 SV=1//4.00432e-30	-2.22811
P.b.SM_GM001521	1697008	1697820	sp|P04846|NLPA_ECOLI Lipoprotein 28 OS=Escherichia coli (strain K12) OX=83333 GN=nlpA PE=1 SV=1//1.64163e-119	3.10447	P.b.SM_GM003139	3473445	3475478	sp|C6DAW5|ARNA_PECCP Bifunctional polymyxin resistance protein ArnA OS=Pectobacterium carotovorum subsp. carotovorum (strain PC1) OX=561230 GN=arnA PE=3 SV=1//0	-2.22778
P.b.SM_GM000012	13424	14866	sp|Q46829|BGLA_ECOLI 6-phospho-beta-glucosidase BglA OS=Escherichia coli (strain K12) OX=83333 GN=bglA PE=1 SV=2//0	3.10271	P.b.SM_GM002715	3023217	3023963	sp|P77499|SUFC_ECOLI Probable ATP-dependent transporter SufC OS=Escherichia coli (strain K12) OX=83333 GN=sufC PE=1 SV=1//4.43903e-156	-2.22705
Novel01213	4709444	4710958	PF05638:Type VI secretion system effector, Hcp	3.10068	P.b.SM_GM000832	925832	926629	sp|A0A140NCB4|YBEM_ECOBD Deaminated glutathione amidase OS=Escherichia coli (strain B / BL21-DE3) OX=469008 GN=ybeM PE=1 SV=1//4.34964e-97	-2.2264
Novel00541	2130496	2130932	PF13229:Right handed beta helix region	3.09913	P.b.SM_GM004372	4863093	4864034	sp|P0ADQ2|FABY_ECOLI Probable acyltransferase FabY OS=Escherichia coli (strain K12) OX=83333 GN=fabY PE=2 SV=1//4.676e-170	-2.22469
P.b.SM_GM001809	1997431	1998912	sp|Q8UBN2|RGMG1_AGRFC Putative ribose/galactose/methyl galactoside import ATP-binding protein 1 OS=Agrobacterium fabrum (strain C58 / ATCC 33970) OX=176299 GN=Atu2819 PE=3 SV=2//1.19866e-120	3.09711	P.b.SM_GM001689	1875841	1876200	sp|F8DIF2|URDA_STREP Urocanate reductase OS=Streptococcus parasanguinis (strain ATCC 15912 / DSM 6778 / CIP 104372 / LMG 14537) OX=760570 GN=urdA PE=1 SV=1//1.2865e-06	-2.22082
P.b.SM_GM001453	1621832	1622692	sp|Q1RIM7|Y706_RICBR Uncharacterized glycosyltransferase RBE_0706 OS=Rickettsia bellii (strain RML369-C) OX=336407 GN=RBE_0706 PE=3 SV=1//8.99773e-14	3.09672	P.b.SM_GM004302	4775649	4776827	sp|P0ACI3|XYLR_ECOLI Xylose operon regulatory protein OS=Escherichia coli (strain K12) OX=83333 GN=xylR PE=1 SV=1//0	-2.21144
P.b.SM_GM000720	789008	789277	sp|C6DKK6|RS15_PECCP 30S ribosomal protein S15 OS=Pectobacterium carotovorum subsp. carotovorum (strain PC1) OX=561230 GN=rpsO PE=3 SV=1//8.47772e-58	3.08387	P.b.SM_GM000917	1019687	1020418	sp|Q92383|MAG1_SCHPO DNA-3-methyladenine glycosylase 1 OS=Schizosaccharomyces pombe (strain 972 / ATCC 24843) OX=284812 GN=mag1 PE=1 SV=1//2.56049e-59	-2.19706
P.b.SM_GM002374	2644855	2645484	-//-	3.07508	P.b.SM_GM003125	3460049	3461167	sp|P39580|DLTB_BACSU Teichoic acid D-alanyltransferase OS=Bacillus subtilis (strain 168) OX=224308 GN=dltB PE=1 SV=1//3.46839e-35	-2.19705
Novel00885	3484032	3484523	PF07681:DoxX	3.07282	P.b.SM_GM001933	2133443	2134228	sp|Q8XDG3|CMOM_ECO57 tRNA 5-carboxymethoxyuridine methyltransferase OS=Escherichia coli O157:H7 OX=83334 GN=cmoM PE=1 SV=1//8.83921e-129	-2.19698
P.b.SM_GM002416	2688722	2689495	-//-	3.07277	P.b.SM_GM003033	3365072	3365761	sp|P0A2I9|HISQ_SALTY Histidine transport system permease protein HisQ OS=Salmonella typhimurium (strain LT2 / SGSC1412 / ATCC 700720) OX=99287 GN=hisQ PE=1 SV=1//7.58434e-108	-2.18876
P.b.SM_GM001263	1415523	1415636	-//-	3.06578	P.b.SM_GM003580	3986983	3988650	sp|P23234|DCIP_ENTCL Indole-3-pyruvate decarboxylase OS=Enterobacter cloacae OX=550 GN=ipdC PE=1 SV=1//0	-2.18431
P.b.SM_GM003477	3859065	3859550	sp|P0ACR9|MPRA_ECOLI Transcriptional repressor MprA OS=Escherichia coli (strain K12) OX=83333 GN=mprA PE=2 SV=1//4.89668e-74	3.06368	P.b.SM_GM003685	4100327	4101541	sp|P0ACP5|GNTR_ECOLI HTH-type transcriptional regulator GntR OS=Escherichia coli (strain K12) OX=83333 GN=gntR PE=1 SV=1//6.63665e-42	-2.17867
P.b.SM_GM003300	3671886	3672878	sp|Q6D201|CYSA_PECAS Sulfate/thiosulfate import ATP-binding protein CysA OS=Pectobacterium atrosepticum (strain SCRI 1043 / ATCC BAA-672) OX=218491 GN=cysA PE=3 SV=1//0	3.06306	P.b.SM_GM003287	3657098	3657745	sp|D0ZSY8|RSEA_SALT1 Anti-sigma-E factor RseA OS=Salmonella typhimurium (strain 14028s / SGSC 2262) OX=588858 GN=rseA PE=1 SV=1//9.66387e-79	-2.17797
P.b.SM_GM002805	3116271	3116795	sp|A9R2N6|Y3206_YERPG UPF0319 protein YpAngola_A3206 OS=Yersinia pestis bv. Antiqua (strain Angola) OX=349746 GN=YpAngola_A3206 PE=3 SV=1//6.18658e-29	3.06301	P.b.SM_GM002143	2375316	2376332	sp|P0AEV3|RSSB_SHIFL Regulator of RpoS OS=Shigella flexneri OX=623 GN=rssB PE=3 SV=1//5.58358e-142	-2.1682
P.b.SM_GM000507	569655	570791	sp|P16689|PHNM_ECOLI Alpha-D-ribose 1-methylphosphonate 5-triphosphate diphosphatase OS=Escherichia coli (strain K12) OX=83333 GN=phnM PE=1 SV=2//1.07836e-172	3.06165	P.b.SM_GM000953	1061195	1061944	-//-	-2.16785
P.b.SM_GM000351	389766	390929	sp|Q46856|YQHD_ECOLI Alcohol dehydrogenase YqhD OS=Escherichia coli (strain K12) OX=83333 GN=yqhD PE=1 SV=1//0	3.06074	P.b.SM_GM003938	4396050	4396877	sp|Q6D006|AROE_PECAS Shikimate dehydrogenase (NADP(+)) OS=Pectobacterium atrosepticum (strain SCRI 1043 / ATCC BAA-672) OX=218491 GN=aroE PE=3 SV=1//1.57631e-172	-2.16403
P.b.SM_GM001703	1888583	1890205	sp|P23596|PRTD_DICCH Proteases secretion ATP-binding protein PrtD OS=Dickeya chrysanthemi OX=556 GN=prtD PE=3 SV=1//0	3.06047	Novel01188	4627302	4628694	PF00271:Helicase conserved C-terminal domain|PF00270:DEAD/DEAH box helicase|PF02541:Ppx/GppA phosphatase family	-2.16401
P.b.SM_GM001447	1614631	1616805	sp|Q9F7B1|WZC_SALTY Tyrosine-protein kinase wzc OS=Salmonella typhimurium (strain LT2 / SGSC1412 / ATCC 700720) OX=99287 GN=wzc PE=3 SV=1//0	3.05779	Novel00556	2170417	2171105	PF04399:Glutaredoxin 2, C terminal domain|PF13417:Glutathione S-transferase, N-terminal domain	-2.15728
P.b.SM_GM003121	3455829	3457262	sp|Q4WD48|FSQG_ASPFU Phenol 2-monooxygenase fsqG OS=Neosartorya fumigata (strain ATCC MYA-4609 / Af293 / CBS 101355 / FGSC A1100) OX=330879 GN=fsqG PE=2 SV=1//3.28467e-48	3.05661	P.b.SM_GM003130	3464913	3465362	-//-	-2.15528
P.b.SM_GM003510	3895167	3896657	sp|A1JJT0|CYSN_YERE8 Sulfate adenylyltransferase subunit 1 OS=Yersinia enterocolitica serotype O:8 / biotype 1B (strain NCTC 13174 / 8081) OX=393305 GN=cysN PE=3 SV=1//0	3.05383	P.b.SM_GM004224	4700446	4702107	sp|P21822|MCPS_KLEAK Methyl-accepting chemotaxis serine transducer OS=Klebsiella aerogenes (strain ATCC 13048 / DSM 30053 / CCUG 1429 / JCM 1235 / KCTC 2190 / NBRC 13534 / NCIMB 10102 / NCTC 10006 / CDC 819-56) OX=1028307 GN=tse PE=3 SV=2//1.4762e-73	-2.15522
P.b.SM_GM003609	4015583	4016479	-//-	3.05344	P.b.SM_GM001897	2091080	2092153	sp|Q6D410|HIS8_PECAS Histidinol-phosphate aminotransferase OS=Pectobacterium atrosepticum (strain SCRI 1043 / ATCC BAA-672) OX=218491 GN=hisC PE=3 SV=1//0	-2.15299
P.b.SM_GM002019	2231885	2232661	sp|P0AFK6|POTC_ECOLI Spermidine/putrescine transport system permease protein PotC OS=Escherichia coli (strain K12) OX=83333 GN=potC PE=3 SV=1//5.51116e-144	3.04957	P.b.SM_GM003329	3705013	3705783	sp|P0AFN9|YADH_SHIFL Inner membrane transport permease YadH OS=Shigella flexneri OX=623 GN=yadH PE=3 SV=1//7.157e-131	-2.15159
P.b.SM_GM000672	737214	738161	-//-	3.04448	P.b.SM_GM003898	4345040	4346227	sp|P55526|Y4KF_SINFN Uncharacterized protein y4kF OS=Sinorhizobium fredii (strain NBRC 101917 / NGR234) OX=394 GN=NGR_a02900 PE=4 SV=1//1.19529e-51	-2.15084
P.b.SM_GM002356	2621748	2623412	sp|E0SDG9|CDIB_DICD3 Outer membrane transporter CdiB OS=Dickeya dadantii (strain 3937) OX=198628 GN=cdiB PE=3 SV=1//0	3.04426	P.b.SM_GM003542	3936181	3938415	sp|P0AG23|RELA_SHIFL GTP pyrophosphokinase OS=Shigella flexneri OX=623 GN=relA PE=3 SV=1//0	-2.14923
Novel00741	2972343	2972908	PF05638:Type VI secretion system effector, Hcp	3.03987	P.b.SM_GM001569	1754322	1755155	sp|P76027|OPPD_ECOLI Oligopeptide transport ATP-binding protein OppD OS=Escherichia coli (strain K12) OX=83333 GN=oppD PE=1 SV=2//1.73884e-37	-2.14897
P.b.SM_GM000505	568109	568897	sp|P16678|PHNK_ECOLI Putative phosphonates utilization ATP-binding protein PhnK OS=Escherichia coli (strain K12) OX=83333 GN=phnK PE=1 SV=1//6.88645e-136	3.03351	P.b.SM_GM000835	929510	931042	sp|P52647|NIFJ_ECOLI Probable pyruvate-flavodoxin oxidoreductase OS=Escherichia coli (strain K12) OX=83333 GN=ydbK PE=3 SV=2//0	-2.14653
P.b.SM_GM002768	3081042	3081278	sp|C6DKT2|ACP_PECCP Acyl carrier protein OS=Pectobacterium carotovorum subsp. carotovorum (strain PC1) OX=561230 GN=acpP PE=3 SV=1//1.19144e-34	3.03154	Novel00382	1484229	1484565	PF08264:Anticodon-binding domain of tRNA ligase	-2.14579
P.b.SM_GM000643	700637	701035	sp|P42619|YQJF_ECOLI Inner membrane protein YqjF OS=Escherichia coli (strain K12) OX=83333 GN=yqjF PE=1 SV=2//2.77736e-41	3.02831	Novel00032	155654	156091	PF00072:Response regulator receiver domain	-2.1437
P.b.SM_GM002564	2862386	2862649	-//-	3.0231	P.b.SM_GM003997	4435835	4436041	sp|P0ADW8|YHEV_ECOLI Uncharacterized protein YheV OS=Escherichia coli (strain K12) OX=83333 GN=yheV PE=4 SV=1//8.48688e-07	-2.14295
P.b.SM_GM001742	1925901	1926779	-//-	3.02227	Novel00544	2141280	2142369	PF01471:Putative peptidoglycan binding domain|PF20142:Scaffold domain|PF03734:L,D-transpeptidase catalytic domain	-2.1424
P.b.SM_GM000504	567207	568112	sp|P16688|PHNJ_ECOLI Alpha-D-ribose 1-methylphosphonate 5-phosphate C-P lyase OS=Escherichia coli (strain K12) OX=83333 GN=phnJ PE=1 SV=2//1.77734e-173	3.00383	P.b.SM_GM004183	4647685	4649493	sp|C6DHH1|ILVD_PECCP Dihydroxy-acid dehydratase OS=Pectobacterium carotovorum subsp. carotovorum (strain PC1) OX=561230 GN=ilvD PE=3 SV=1//0	-2.14138
P.b.SM_GM003106	3437310	3438536	sp|P31705|GSPF_PECCC Type II secretion system protein F OS=Pectobacterium carotovorum subsp. carotovorum OX=555 GN=outF PE=3 SV=1//0	2.99867	P.b.SM_GM001229	1365591	1366553	sp|Q6D7Z4|HEMH_PECAS Ferrochelatase OS=Pectobacterium atrosepticum (strain SCRI 1043 / ATCC BAA-672) OX=218491 GN=hemH PE=3 SV=1//0	-2.13768
P.b.SM_GM003890	4337399	4338094	sp|O06480|YFNB_BACSU Putative HAD-hydrolase YfnB OS=Bacillus subtilis (strain 168) OX=224308 GN=yfnB PE=1 SV=1//3.00622e-26	2.99728	Novel00608	2337981	2338320	PF05209:Septum formation inhibitor MinC, N-terminal domain	-2.13673
P.b.SM_GM003102	3435129	3435740	sp|P31589|GSPJ_PECCC Type II secretion system protein J OS=Pectobacterium carotovorum subsp. carotovorum OX=555 GN=outJ PE=3 SV=1//2.67346e-132	2.99645	P.b.SM_GM002170	2407494	2408264	sp|P77766|RNM_ECOLI 5&apos;-3&apos; exoribonuclease Rnm OS=Escherichia coli (strain K12) OX=83333 GN=rnm PE=1 SV=1//1.99996e-118	-2.13373
P.b.SM_GM004032	4474729	4475445	sp|P72295|OCCQ_RHIML Octopine transport system permease protein OccQ OS=Rhizobium meliloti OX=382 GN=occQ PE=3 SV=1//8.52299e-55	2.99297	P.b.SM_GM000070	76807	78549	sp|P36267|GGT_PSEUA Glutathione hydrolase proenzyme OS=Pseudomonas sp. (strain A14) OX=69010 GN=ggt PE=1 SV=1//0	-2.13229
P.b.SM_GM003421	3802487	3802918	-//-	2.99233	P.b.SM_GM002515	2813590	2814285	sp|P08203|ARAD_ECOLI L-ribulose-5-phosphate 4-epimerase AraD OS=Escherichia coli (strain K12) OX=83333 GN=araD PE=1 SV=2//7.19449e-136	-2.13074
P.b.SM_GM001645	1830911	1832230	-//-	2.99225	Novel01045	4155001	4156270	PF12327:FtsZ family, C-terminal domain|PF00091:Tubulin/FtsZ family, GTPase domain	-2.13066
P.b.SM_GM001704	1890263	1891561	sp|P23597|PRTE_DICCH Proteases secretion protein PrtE OS=Dickeya chrysanthemi OX=556 GN=prtE PE=3 SV=1//0	2.99183	P.b.SM_GM001378	1536416	1537078	sp|C6DCC7|PCP_PECCP Pyrrolidone-carboxylate peptidase OS=Pectobacterium carotovorum subsp. carotovorum (strain PC1) OX=561230 GN=pcp PE=3 SV=1//1.9027e-151	-2.12985
P.b.SM_GM000352	390933	391673	sp|P94424|NFRA2_BACSU FMN reductase [NAD(P)H] OS=Bacillus subtilis (strain 168) OX=224308 GN=nfrA2 PE=1 SV=1//8.0578e-70	2.98661	P.b.SM_GM002540	2839844	2840575	sp|Q6D5V3|PDXH_PECAS Pyridoxine/pyridoxamine 5&apos;-phosphate oxidase OS=Pectobacterium atrosepticum (strain SCRI 1043 / ATCC BAA-672) OX=218491 GN=pdxH PE=3 SV=1//9.67364e-163	-2.12954
P.b.SM_GM003099	3432381	3432875	sp|P31709|GSPM_PECCC Type II secretion system protein M OS=Pectobacterium carotovorum subsp. carotovorum OX=555 GN=outM PE=3 SV=1//3.90025e-94	2.98599	P.b.SM_GM002986	3311813	3313264	sp|P77730|YDCR_ECOLI Uncharacterized HTH-type transcriptional regulator YdcR OS=Escherichia coli (strain K12) OX=83333 GN=ydcR PE=3 SV=1//0	-2.12539
P.b.SM_GM000048	48531	49874	sp|O34726|YFLS_BACSU Putative malate transporter YflS OS=Bacillus subtilis (strain 168) OX=224308 GN=yflS PE=2 SV=1//1.15459e-141	2.98341	P.b.SM_GM001268	1420864	1421634	sp|P0AFP4|YBBO_ECOLI Uncharacterized oxidoreductase YbbO OS=Escherichia coli (strain K12) OX=83333 GN=ybbO PE=3 SV=1//7.16151e-129	-2.12491
P.b.SM_GM002398	2667090	2667479	-//-	2.9826	P.b.SM_GM002003	2214553	2215620	sp|P30178|HCXB_ECOLI Hydroxycarboxylate dehydrogenase B OS=Escherichia coli (strain K12) OX=83333 GN=hcxB PE=1 SV=2//4.77824e-78	-2.12287
P.b.SM_GM002176	2413048	2413317	sp|P0AB64|YCIN_SHIFL Protein YciN OS=Shigella flexneri OX=623 GN=yciN PE=1 SV=1//3.55852e-35	2.97607	P.b.SM_GM002455	2733949	2734686	sp|P52108|RSTA_ECOLI Transcriptional regulatory protein RstA OS=Escherichia coli (strain K12) OX=83333 GN=rstA PE=1 SV=2//1.50532e-113	-2.1222
P.b.SM_GM000416	464638	465939	sp|P70961|YWMD_BACSU Uncharacterized protein YwmD OS=Bacillus subtilis (strain 168) OX=224308 GN=ywmD PE=3 SV=1//2.65596e-12	2.97175	Novel00600	2299661	2302583	PF03613:PTS system mannose/fructose/sorbose family IID component|PF03609:PTS system sorbose-specific iic component|PF03830:PTS system sorbose subfamily IIB component|PF03610:PTS system fructose IIA component	-2.12093
P.b.SM_GM003645	4050578	4051435	-//-	2.95994	P.b.SM_GM000418	467639	468799	-//-	-2.11703
P.b.SM_GM000240	273967	274725	-//-	2.95844	P.b.SM_GM003466	3848318	3849736	sp|Q936X3|ATZE_PSESD 1-carboxybiuret hydrolase subunit AtzE OS=Pseudomonas sp. (strain ADP) OX=47660 GN=atzE PE=1 SV=1//8.7428e-148	-2.11537
P.b.SM_GM001711	1895633	1896100	-//-	2.95502	P.b.SM_GM001659	1843006	1845018	sp|C6DDU0|UVRB_PECCP UvrABC system protein B OS=Pectobacterium carotovorum subsp. carotovorum (strain PC1) OX=561230 GN=uvrB PE=3 SV=1//0	-2.11438
Novel00274	1085606	1089106	PF10082:Putative beta-barrel porin 2|PF02706:Chain length determinant protein|PF02397:Bacterial sugar transferase|PF13727:CoA-binding domain|PF10531:SLBB domain|PF02563:Polysaccharide biosynthesis/export protein	2.94132	P.b.SM_GM002502	2792194	2793186	sp|P36636|SAPD_SALTY Peptide transport system ATP-binding protein SapD OS=Salmonella typhimurium (strain LT2 / SGSC1412 / ATCC 700720) OX=99287 GN=sapD PE=2 SV=2//0	-2.11386
P.b.SM_GM000764	838088	839350	sp|P16552|RAFB_ECOLX Raffinose permease OS=Escherichia coli OX=562 GN=rafB PE=1 SV=1//0	2.94131	Novel00507	2013219	2013359	PF07995:Glucose / Sorbosone dehydrogenase	-2.11244
P.b.SM_GM002033	2247538	2247888	sp|Q47588|RDGB_PECCC DNA-binding protein RdgB OS=Pectobacterium carotovorum subsp. carotovorum OX=555 GN=rdgB PE=3 SV=1//3.4075e-79	2.93563	P.b.SM_GM001424	1583966	1584820	sp|Q6HIK1|IOLE_BACHK Inosose dehydratase OS=Bacillus thuringiensis subsp. konkukian (strain 97-27) OX=281309 GN=iolE PE=3 SV=1//4.38222e-10	-2.11194
P.b.SM_GM003173	3514482	3515330	sp|O07011|GANQ_BACSU Galactooligosaccharides transport system permease protein GanQ OS=Bacillus subtilis (strain 168) OX=224308 GN=ganQ PE=1 SV=1//1.30359e-127	2.93446	P.b.SM_GM003045	3376308	3377444	sp|C6DA76|PDXB_PECCP Erythronate-4-phosphate dehydrogenase OS=Pectobacterium carotovorum subsp. carotovorum (strain PC1) OX=561230 GN=pdxB PE=3 SV=1//0	-2.10511
P.b.SM_GM001901	2095799	2097751	sp|Q02755|MCPC_SALTY Methyl-accepting chemotaxis citrate transducer OS=Salmonella typhimurium (strain LT2 / SGSC1412 / ATCC 700720) OX=99287 GN=tcp PE=3 SV=1//2.24024e-83	2.93264	P.b.SM_GM003176	3519020	3519367	sp|P37439|PTGCB_SALTY PTS system glucose-specific EIICB component OS=Salmonella typhimurium (strain LT2 / SGSC1412 / ATCC 700720) OX=99287 GN=ptsG PE=1 SV=2//2.47494e-20	-2.09708
P.b.SM_GM004275	4750705	4751181	-//-	2.93145	P.b.SM_GM001147	1277286	1278287	sp|P76418|YEGU_ECOLI Uncharacterized protein YegU OS=Escherichia coli (strain K12) OX=83333 GN=yegU PE=3 SV=1//0	-2.09076
P.b.SM_GM002891	3201865	3203016	-//-	2.92893	P.b.SM_GM003053	3385294	3386139	sp|Q6D2M7|MEPA_PECAS Penicillin-insensitive murein endopeptidase OS=Pectobacterium atrosepticum (strain SCRI 1043 / ATCC BAA-672) OX=218491 GN=mepA PE=3 SV=1//6.68138e-178	-2.08912
Novel00570	2211662	2212492	PF10709:Protein of unknown function (DUF2511)|PF00210:Ferritin-like domain	2.92565	P.b.SM_GM003613	4018122	4019345	sp|C6DE42|LPLT_PECCP Lysophospholipid transporter LplT OS=Pectobacterium carotovorum subsp. carotovorum (strain PC1) OX=561230 GN=lplT PE=3 SV=1//0	-2.08802
P.b.SM_GM003993	4433597	4433701	-//-	2.92396	P.b.SM_GM001332	1486839	1487321	sp|P0AAT9|YBEL_ECOLI Uncharacterized protein YbeL OS=Escherichia coli (strain K12) OX=83333 GN=ybeL PE=4 SV=1//9.03991e-84	-2.08605
P.b.SM_GM001529	1706046	1706504	sp|P07658|FDHF_ECOLI Formate dehydrogenase H OS=Escherichia coli (strain K12) OX=83333 GN=fdhF PE=1 SV=2//1.38676e-64	2.9236	P.b.SM_GM000623	680156	681001	sp|O31449|YBFI_BACSU Uncharacterized HTH-type transcriptional regulator YbfI OS=Bacillus subtilis (strain 168) OX=224308 GN=ybfI PE=4 SV=1//3.91894e-16	-2.08242
P.b.SM_GM002169	2405462	2407024	sp|P00897|TRPE_SERMA Anthranilate synthase component 1 OS=Serratia marcescens OX=615 GN=trpE PE=1 SV=2//0	2.91127	P.b.SM_GM003535	3927209	3927889	sp|Q5AF03|HSP31_CANAL Glyoxalase 3 OS=Candida albicans (strain SC5314 / ATCC MYA-2876) OX=237561 GN=GLX3 PE=1 SV=1//6.42639e-19	-2.08225
P.b.SM_GM002678	2986946	2987548	sp|P0ABL5|NAPC_ECOLI Cytochrome c-type protein NapC OS=Escherichia coli (strain K12) OX=83333 GN=napC PE=1 SV=1//8.85111e-107	2.91057	P.b.SM_GM002073	2290897	2291757	sp|P58065|KT3K_ECO57 Probable ketoamine kinase YniA OS=Escherichia coli O157:H7 OX=83334 GN=yniA PE=3 SV=1//6.28177e-148	-2.07777
P.b.SM_GM002437	2714591	2716024	sp|P10903|NARK_ECOLI Nitrate/nitrite antiporter NarK OS=Escherichia coli (strain K12) OX=83333 GN=narK PE=1 SV=2//4.472e-175	2.90705	P.b.SM_GM002799	3113655	3114314	sp|P0AAC6|YCCA_ECOLI Modulator of FtsH protease YccA OS=Escherichia coli (strain K12) OX=83333 GN=yccA PE=1 SV=1//4.78713e-116	-2.07634
Novel01143	4459359	4460666	PF00544:Pectate lyase	2.90225	Novel00551	2164431	2164999	PF04957:Ribosome modulation factor	-2.07319
P.b.SM_GM004438	4936552	4937073	sp|P0AAK4|HYDN_ECOLI Electron transport protein HydN OS=Escherichia coli (strain K12) OX=83333 GN=hydN PE=3 SV=1//1.34774e-49	2.89901	P.b.SM_GM002671	2979533	2981251	sp|P27896|NARQ_ECOLI Nitrate/nitrite sensor protein NarQ OS=Escherichia coli (strain K12) OX=83333 GN=narQ PE=1 SV=1//0	-2.0716
P.b.SM_GM002705	3012864	3014765	sp|P26207|PTV3B_DICCH PTS system beta-glucoside-specific EIIBCA component OS=Dickeya chrysanthemi OX=556 GN=arbF PE=3 SV=1//0	2.89407	P.b.SM_GM000746	816871	817863	sp|A2XRZ0|AKR2_ORYSI Probable aldo-keto reductase 2 OS=Oryza sativa subsp. indica OX=39946 GN=OsI_15387 PE=3 SV=1//1.1229e-120	-2.07084
P.b.SM_GM003162	3500929	3501144	sp|P64547|YFGG_SHIFL Uncharacterized protein YfgG OS=Shigella flexneri OX=623 GN=yfgG PE=4 SV=1//3.44006e-08	2.88141	P.b.SM_GM003225	3573971	3575227	sp|Q6D273|RLMN_PECAS Dual-specificity RNA methyltransferase RlmN OS=Pectobacterium atrosepticum (strain SCRI 1043 / ATCC BAA-672) OX=218491 GN=rlmN PE=3 SV=1//0	-2.06654
P.b.SM_GM001033	1134365	1135081	sp|P67127|YGDQ_ECOLI UPF0053 inner membrane protein YgdQ OS=Escherichia coli (strain K12) OX=83333 GN=ygdQ PE=1 SV=1//4.66272e-111	2.88019	P.b.SM_GM004338	4817885	4818640	sp|P58320|DSBG_ECO57 Thiol:disulfide interchange protein DsbG OS=Escherichia coli O157:H7 OX=83334 GN=dsbG PE=3 SV=1//3.53507e-105	-2.06216
Novel00563	2193074	2193503	PF02255:PTS system, Lactose/Cellobiose specific IIA subunit	2.87979	P.b.SM_GM001288	1441281	1442159	sp|B7LKG3|DAPA_ESCF3 4-hydroxy-tetrahydrodipicolinate synthase OS=Escherichia fergusonii (strain ATCC 35469 / DSM 13698 / CCUG 18766 / IAM 14443 / JCM 21226 / LMG 7866 / NBRC 102419 / NCTC 12128 / CDC 0568-73) OX=585054 GN=dapA PE=3 SV=1//0	-2.06192
Novel00143	516382	518868	PF05638:Type VI secretion system effector, Hcp|PF10840:Protein of unknown function (DUF2645)	2.87498	Novel00439	1691852	1694449	PF07690:Major Facilitator Superfamily|PF13343:Bacterial extracellular solute-binding protein	-2.05997
P.b.SM_GM001736	1920225	1920740	sp|P25253|OMPX_ENTCL Outer membrane protein X OS=Enterobacter cloacae OX=550 GN=ompX PE=1 SV=1//2.09621e-64	2.87342	P.b.SM_GM002716	3024060	3025559	sp|P77522|SUFB_ECOLI FeS cluster assembly protein SufB OS=Escherichia coli (strain K12) OX=83333 GN=sufB PE=1 SV=2//0	-2.05487
P.b.SM_GM003426	3807134	3807334	-//-	2.86656	P.b.SM_GM001155	1289477	1289674	-//-	-2.04591
P.b.SM_GM000441	493997	495511	sp|P21823|MCPD_KLEAK Methyl-accepting chemotaxis aspartate transducer OS=Klebsiella aerogenes (strain ATCC 13048 / DSM 30053 / CCUG 1429 / JCM 1235 / KCTC 2190 / NBRC 13534 / NCIMB 10102 / NCTC 10006 / CDC 819-56) OX=1028307 GN=tas PE=3 SV=2//1.04302e-79	2.8648	P.b.SM_GM003594	3999294	3999563	sp|P39297|BSMA_ECOLI Lipoprotein BsmA OS=Escherichia coli (strain K12) OX=83333 GN=bsmA PE=2 SV=2//8.5314e-10	-2.04412
P.b.SM_GM002168	2404884	2405462	sp|Q8ZEG6|TRPG_YERPE Anthranilate synthase component 2 OS=Yersinia pestis OX=632 GN=trpG PE=3 SV=1//9.04704e-120	2.86324	P.b.SM_GM000942	1047154	1048347	sp|D8MQN9|MDTG_ERWBE Multidrug resistance protein MdtG OS=Erwinia billingiae (strain Eb661) OX=634500 GN=mdtG PE=3 SV=1//3.84157e-152	-2.04364
P.b.SM_GM000987	1093260	1094249	-//-	2.85903	P.b.SM_GM001866	2050299	2051606	sp|P49309|MOCR_RHIML Probable rhizopine catabolism regulatory protein MocR OS=Rhizobium meliloti OX=382 GN=mocR PE=3 SV=1//1.25304e-67	-2.04184
P.b.SM_GM002681	2989393	2989950	sp|P0AA88|DSBE_SHIFL Thiol:disulfide interchange protein DsbE OS=Shigella flexneri OX=623 GN=dsbE PE=3 SV=1//3.68667e-82	2.85776	Novel00283	1137187	1137984	PF01590:GAF domain	-2.04047
Novel01078	4243836	4244071	PF01649:Ribosomal protein S20	2.85745	P.b.SM_GM000189	209972	211378	sp|Q6CZB1|STHA_PECAS Soluble pyridine nucleotide transhydrogenase OS=Pectobacterium atrosepticum (strain SCRI 1043 / ATCC BAA-672) OX=218491 GN=sthA PE=3 SV=1//0	-2.03975
Novel00537	2096726	2097864	-	2.84837	P.b.SM_GM001802	1987479	1988324	sp|C6DEL1|END4_PECCP Probable endonuclease 4 OS=Pectobacterium carotovorum subsp. carotovorum (strain PC1) OX=561230 GN=nfo PE=3 SV=1//0	-2.03787
P.b.SM_GM003759	4186008	4187627	sp|P05704|MCP3_ECOLI Methyl-accepting chemotaxis protein III OS=Escherichia coli (strain K12) OX=83333 GN=trg PE=1 SV=3//1.38084e-134	2.84664	Novel00504	2005662	2007473	PF00015:Methyl-accepting chemotaxis protein (MCP) signalling domain	-2.0377
Novel00481	1925021	1925476	-	2.84027	P.b.SM_GM004197	4669007	4669618	sp|P27862|YIGZ_ECOLI IMPACT family member YigZ OS=Escherichia coli (strain K12) OX=83333 GN=yigZ PE=1 SV=2//3.29069e-79	-2.03741
P.b.SM_GM002898	3211019	3211285	sp|A9MMS6|IRAP_SALAR Anti-adapter protein IraP OS=Salmonella arizonae (strain ATCC BAA-731 / CDC346-86 / RSK2980) OX=41514 GN=iraP PE=3 SV=2//9.60895e-06	2.82792	P.b.SM_GM003826	4265639	4266289	sp|A7MIJ0|GPMB_CROS8 Probable phosphoglycerate mutase GpmB OS=Cronobacter sakazakii (strain ATCC BAA-894) OX=290339 GN=gpmB PE=3 SV=1//2.4667e-104	-2.0374
Novel00127	448364	448596	-	2.82477	Novel00550	2164435	2164661	PF04957:Ribosome modulation factor	-2.03604
P.b.SM_GM003170	3510258	3511340	sp|Q8Z1U0|MALK_SALTI Maltose/maltodextrin import ATP-binding protein MalK OS=Salmonella typhi OX=90370 GN=malK PE=3 SV=1//3.35888e-132	2.81872	P.b.SM_GM000992	1098454	1098954	sp|P0ACD1|WCAB_SHIFL Putative colanic acid biosynthesis acetyltransferase WcaB OS=Shigella flexneri OX=623 GN=wcaB PE=3 SV=1//3.81683e-26	-2.03365
P.b.SM_GM000508	570764	571363	sp|Q6D9W6|PHNN_PECAS Ribose 1,5-bisphosphate phosphokinase PhnN OS=Pectobacterium atrosepticum (strain SCRI 1043 / ATCC BAA-672) OX=218491 GN=phnN PE=3 SV=1//1.64935e-106	2.81508	P.b.SM_GM003063	3396203	3398419	sp|Q6D2L7|FADJ_PECAS Fatty acid oxidation complex subunit alpha OS=Pectobacterium atrosepticum (strain SCRI 1043 / ATCC BAA-672) OX=218491 GN=fadJ PE=3 SV=1//0	-2.03044
P.b.SM_GM000677	743537	743752	sp|B1JM17|RS21_YERPY 30S ribosomal protein S21 OS=Yersinia pseudotuberculosis serotype O:3 (strain YPIII) OX=502800 GN=rpsU PE=3 SV=1//1.38672e-42	2.81477	P.b.SM_GM003605	4012761	4013315	sp|P52059|YPI3_VIBAL Uncharacterized protein in proC 3&apos;region OS=Vibrio alginolyticus OX=663 PE=3 SV=1//1.60978e-69	-2.02566
P.b.SM_GM004299	4772324	4772974	sp|P33880|CARI_PECCC Acyl-homoserine-lactone synthase OS=Pectobacterium carotovorum subsp. carotovorum OX=555 GN=carI PE=3 SV=1//2.28167e-159	2.81437	Novel00931	3656940	3658585	PF03873:Anti sigma-E protein RseA, C-terminal domain|PF03872:Anti sigma-E protein RseA, N-terminal domain|PF04542:Sigma-70 region 2|PF08281:Sigma-70, region 4	-2.02006
P.b.SM_GM002145	2377596	2378003	sp|P0DOA5|HNS_YEREN DNA-binding protein H-NS OS=Yersinia enterocolitica OX=630 GN=hns PE=1 SV=1//1.38598e-68	2.80575	P.b.SM_GM003682	4097698	4098885	-//-	-2.01986
Novel01008	3897411	3897596	PF01507:Phosphoadenosine phosphosulfate reductase family	2.80455	P.b.SM_GM003326	3702740	3703537	sp|C6DC47|PANB_PECCP 3-methyl-2-oxobutanoate hydroxymethyltransferase OS=Pectobacterium carotovorum subsp. carotovorum (strain PC1) OX=561230 GN=panB PE=3 SV=1//6.02086e-177	-2.01774
P.b.SM_GM003301	3672868	3673749	sp|P0AEB0|CYSW_ECOLI Sulfate transport system permease protein CysW OS=Escherichia coli (strain K12) OX=83333 GN=cysW PE=1 SV=1//4.73304e-86	2.80239	P.b.SM_GM004211	4683544	4684299	sp|Q6DAQ7|UBIE_PECAS Ubiquinone/menaquinone biosynthesis C-methyltransferase UbiE OS=Pectobacterium atrosepticum (strain SCRI 1043 / ATCC BAA-672) OX=218491 GN=ubiE PE=3 SV=1//0	-2.01623
P.b.SM_GM003601	4008245	4010077	sp|Q9I3S1|BDLA_PSEAE Biofilm dispersion protein BdlA OS=Pseudomonas aeruginosa (strain ATCC 15692 / DSM 22644 / CIP 104116 / JCM 14847 / LMG 12228 / 1C / PRS 101 / PAO1) OX=208964 GN=bdlA PE=1 SV=1//3.54346e-13	2.80141	P.b.SM_GM001852	2035754	2036485	sp|P30859|ARTI_ECOLI Putative ABC transporter arginine-binding protein 2 OS=Escherichia coli (strain K12) OX=83333 GN=artI PE=1 SV=3//2.49561e-131	-2.01336
Novel00446	1725234	1725542	PF03605:Anaerobic c4-dicarboxylate membrane transporter	2.80022	P.b.SM_GM003438	3820321	3821568	sp|C6DCX9|FRSA_PECCP Esterase FrsA OS=Pectobacterium carotovorum subsp. carotovorum (strain PC1) OX=561230 GN=frsA PE=3 SV=1//0	-2.01133
P.b.SM_GM004229	4709253	4709585	sp|Q46867|YGIZ_ECOLI Inner membrane protein YgiZ OS=Escherichia coli (strain K12) OX=83333 GN=ygiZ PE=1 SV=1//1.87286e-17	2.7952	P.b.SM_GM002202	2443716	2445113	sp|Q7N4H8|FUMC_PHOLL Fumarate hydratase class II OS=Photorhabdus laumondii subsp. laumondii (strain DSM 15139 / CIP 105565 / TT01) OX=243265 GN=fumC PE=3 SV=1//0	-2.00959
Novel00460	1814949	1815616	PF16219:Domain of unknown function (DUF4879)	2.79216	Novel00380	1480963	1481603	PF02410:Ribosomal silencing factor during starvation|PF02590:Predicted SPOUT methyltransferase	-2.00894
Novel00170	668068	671394	PF00109:Beta-ketoacyl synthase, N-terminal domain|PF02801:Beta-ketoacyl synthase, C-terminal domain|PF13193:AMP-binding enzyme C-terminal domain|PF00501:AMP-binding enzyme|PF00550:Phosphopantetheine attachment site|PF07977:FabA-like domain	2.78949	P.b.SM_GM001137	1251084	1252253	sp|Q03025|APRE_PSEAE Alkaline protease secretion protein AprE OS=Pseudomonas aeruginosa (strain ATCC 15692 / DSM 22644 / CIP 104116 / JCM 14847 / LMG 12228 / 1C / PRS 101 / PAO1) OX=208964 GN=aprE PE=3 SV=2//5.99461e-26	-2.00792
P.b.SM_GM003429	3809014	3810327	-//-	2.78278	P.b.SM_GM003213	3562593	3563636	sp|Q99132|PRT1_PECCC Extracellular metalloprotease OS=Pectobacterium carotovorum subsp. carotovorum OX=555 GN=prt1 PE=3 SV=1//0	-2.00208
P.b.SM_GM003067	3401300	3401596	sp|P0AD33|YFCZ_ECOLI UPF0381 protein YfcZ OS=Escherichia coli (strain K12) OX=83333 GN=yfcZ PE=3 SV=1//4.6569e-32	2.78269	P.b.SM_GM003867	4311221	4311703	sp|P0AF69|TSAE_SHIFL tRNA threonylcarbamoyladenosine biosynthesis protein TsaE OS=Shigella flexneri OX=623 GN=tsaE PE=3 SV=1//5.21519e-79	-2.00107
Novel00866	3412554	3412833	-	2.78019	P.b.SM_GM000020	22838	23791	sp|Q9P6J4|YHD6_SCHPO Uncharacterized protein C1683.06c OS=Schizosaccharomyces pombe (strain 972 / ATCC 24843) OX=284812 GN=SPBC1683.06c PE=3 SV=1//7.15335e-75	-1.99971
P.b.SM_GM002929	3251909	3252469	-//-	2.77925	P.b.SM_GM002857	3172587	3173342	sp|P75938|FLGF_ECOLI Flagellar basal-body rod protein FlgF OS=Escherichia coli (strain K12) OX=83333 GN=flgF PE=3 SV=1//7.91563e-127	-1.99837
P.b.SM_GM003100	3432872	3434149	sp|P31708|GSPL_PECCC Type II secretion system protein L OS=Pectobacterium carotovorum subsp. carotovorum OX=555 GN=outL PE=3 SV=1//0	2.76564	P.b.SM_GM003840	4280581	4281441	sp|O52401|MSCS_EDWI9 Small-conductance mechanosensitive channel OS=Edwardsiella ictaluri (strain 93-146) OX=634503 GN=mscS PE=3 SV=1//3.13548e-104	-1.99805
Novel01184	4610034	4610574	-	2.75974	Novel00713	2842743	2842894	-	-1.9927
P.b.SM_GM002104	2338491	2338748	sp|Q6D4M3|Y2367_PECAS YcgL domain-containing protein ECA2367 OS=Pectobacterium atrosepticum (strain SCRI 1043 / ATCC BAA-672) OX=218491 GN=ECA2367 PE=3 SV=2//6.82339e-54	2.75939	Novel00383	1487222	1487372	PF07295:Zinc-ribbon containing domain	-1.99106
P.b.SM_GM001940	2144377	2145567	sp|P00509|AAT_ECOLI Aspartate aminotransferase OS=Escherichia coli (strain K12) OX=83333 GN=aspC PE=1 SV=1//0	2.75248	P.b.SM_GM002235	2475946	2477535	-//-	-1.98688
P.b.SM_GM000671	734703	736583	sp|Q6GDN2|OATA_STAAR O-acetyltransferase OatA OS=Staphylococcus aureus (strain MRSA252) OX=282458 GN=oatA PE=3 SV=1//3.50118e-30	2.75231	P.b.SM_GM002195	2435302	2436348	sp|P77376|YDGJ_ECOLI Uncharacterized oxidoreductase YdgJ OS=Escherichia coli (strain K12) OX=83333 GN=ydgJ PE=1 SV=2//2.6857e-179	-1.98634
P.b.SM_GM004168	4631980	4632261	sp|P0A9L5|PPIC_ECOLI Peptidyl-prolyl cis-trans isomerase C OS=Escherichia coli (strain K12) OX=83333 GN=ppiC PE=1 SV=2//6.40095e-42	2.74947	P.b.SM_GM000356	395464	396756	sp|P40800|YGIK_SALTY Uncharacterized protein YgiK OS=Salmonella typhimurium (strain LT2 / SGSC1412 / ATCC 700720) OX=99287 GN=ygiK PE=3 SV=2//4.63725e-86	-1.9856
P.b.SM_GM001624	1809804	1811126	-//-	2.74911	Novel00760	3070410	3070836	PF01230:HIT domain	-1.9833
P.b.SM_GM001776	1959316	1959519	-//-	2.74596	P.b.SM_GM001622	1807951	1808910	sp|P24252|YBGA_ECOLI Uncharacterized protein YbgA OS=Escherichia coli (strain K12) OX=83333 GN=ybgA PE=4 SV=1//2.51382e-46	-1.97826
P.b.SM_GM002190	2428523	2430211	sp|Q6D4W6|ARAB_PECAS Ribulokinase OS=Pectobacterium atrosepticum (strain SCRI 1043 / ATCC BAA-672) OX=218491 GN=araB PE=3 SV=1//0	2.74584	P.b.SM_GM001326	1480715	1481185	sp|C6DBW3|RLMH_PECCP Ribosomal RNA large subunit methyltransferase H OS=Pectobacterium carotovorum subsp. carotovorum (strain PC1) OX=561230 GN=rlmH PE=3 SV=1//2.95119e-111	-1.97509
P.b.SM_GM001354	1510975	1511076	-//-	2.74417	P.b.SM_GM000719	787941	788885	sp|Q6D9A3|TRUB_PECAS tRNA pseudouridine synthase B OS=Pectobacterium atrosepticum (strain SCRI 1043 / ATCC BAA-672) OX=218491 GN=truB PE=3 SV=1//0	-1.97442
Novel00402	1551945	1552595	PF13424:Tetratricopeptide repeat	2.73901	P.b.SM_GM001672	1856235	1858322	sp|Q6U607|IUTA_KLEPN Ferric aerobactin receptor OS=Klebsiella pneumoniae OX=573 GN=iutA PE=1 SV=1//2.89795e-41	-1.97429
P.b.SM_GM002895	3207951	3208175	sp|P0AD09|YECF_SHIFL Uncharacterized protein YecF OS=Shigella flexneri OX=623 GN=yecF PE=4 SV=1//1.68461e-25	2.73888	Novel00037	179531	179756	PF00175:Oxidoreductase NAD-binding domain	-1.97137
Novel00003	11823	12298	PF02378:Phosphotransferase system, EIIC	2.73467	P.b.SM_GM003354	3731155	3733050	sp|Q74X11|CLPB_YERPE Chaperone protein ClpB OS=Yersinia pestis OX=632 GN=clpB PE=3 SV=2//0	-1.966
P.b.SM_GM000651	705459	706760	sp|P0AA78|EXUT_ECOLI Hexuronate transporter OS=Escherichia coli (strain K12) OX=83333 GN=exuT PE=1 SV=2//0	2.73102	P.b.SM_GM002036	2250166	2252334	sp|Q9I310|Y1727_PSEAE Uncharacterized signaling protein PA1727 OS=Pseudomonas aeruginosa (strain ATCC 15692 / DSM 22644 / CIP 104116 / JCM 14847 / LMG 12228 / 1C / PRS 101 / PAO1) OX=208964 GN=PA1727 PE=1 SV=1//1.38116e-98	-1.96199
P.b.SM_GM002323	2573753	2574043	sp|C0H423|YOZV_BACSU Uncharacterized membrane protein YozV OS=Bacillus subtilis (strain 168) OX=224308 GN=yozV PE=4 SV=1//5.79589e-10	2.73092	P.b.SM_GM001730	1915035	1915757	sp|P10346|GLNQ_ECOLI Glutamine transport ATP-binding protein GlnQ OS=Escherichia coli (strain K12) OX=83333 GN=glnQ PE=1 SV=1//6.67635e-149	-1.96061
P.b.SM_GM000501	565073	565516	sp|P16685|PHNG_ECOLI Alpha-D-ribose 1-methylphosphonate 5-triphosphate synthase subunit PhnG OS=Escherichia coli (strain K12) OX=83333 GN=phnG PE=1 SV=2//2.53164e-43	2.72834	sRNA00317	4421052	4421120	-	-1.95842
P.b.SM_GM001723	1904917	1906020	sp|P51767|BPJ_BPP2 Baseplate protein J OS=Escherichia phage P2 OX=10679 GN=J PE=3 SV=1//2.15271e-23	2.72688	P.b.SM_GM002751	3065090	3066394	sp|P00393|NDH_ECOLI Type II NADH:quinone oxidoreductase OS=Escherichia coli (strain K12) OX=83333 GN=ndh PE=1 SV=2//0	-1.94977
P.b.SM_GM003686	4101822	4102265	sp|P39363|SGCA_ECOLI Putative phosphotransferase IIA component SgcA OS=Escherichia coli (strain K12) OX=83333 GN=sgcA PE=3 SV=1//1.61843e-32	2.72445	P.b.SM_GM000061	63330	64340	sp|P37313|DPPF_ECOLI Dipeptide transport ATP-binding protein DppF OS=Escherichia coli (strain K12) OX=83333 GN=dppF PE=1 SV=1//0	-1.94973
sRNA00123	1796488	1796596	-	2.71807	P.b.SM_GM002565	2862720	2864894	sp|Q6D5X9|KATG_PECAS Catalase-peroxidase OS=Pectobacterium atrosepticum (strain SCRI 1043 / ATCC BAA-672) OX=218491 GN=katG PE=3 SV=1//0	-1.94328
P.b.SM_GM003104	3436141	3436776	sp|P31587|GSPH_PECCC Type II secretion system protein H OS=Pectobacterium carotovorum subsp. carotovorum OX=555 GN=outH PE=3 SV=1//1.15001e-134	2.71529	P.b.SM_GM000575	623387	626242	-//-	-1.94328
P.b.SM_GM002783	3094761	3095315	sp|P75925|C56I_ECOLI Cytochrome b561 homolog 2 OS=Escherichia coli (strain K12) OX=83333 GN=yceJ PE=1 SV=1//1.61033e-78	2.70929	Novel00581	2250469	2251834	PF00563:EAL domain|PF00990:Diguanylate cyclase, GGDEF domain|PF13426:PAS domain	-1.9424
Novel01113	4350155	4350599	-	2.70878	P.b.SM_GM000486	538060	538776	sp|Q8Z8L9|ENTD_SALTI Enterobactin synthase component D OS=Salmonella typhi OX=90370 GN=entD PE=3 SV=1//2.20674e-19	-1.94235
sRNA00003	34631	34947	PF07338:YdgH/BhsA/McbA-like domain	2.70487	P.b.SM_GM004114	4573852	4575201	sp|P08194|GLPT_ECOLI Glycerol-3-phosphate transporter OS=Escherichia coli (strain K12) OX=83333 GN=glpT PE=1 SV=1//0	-1.94066
P.b.SM_GM002434	2708072	2708791	sp|P0AF26|NARJ_ECOLI Nitrate reductase molybdenum cofactor assembly chaperone NarJ OS=Escherichia coli (strain K12) OX=83333 GN=narJ PE=1 SV=1//5.85934e-90	2.70279	P.b.SM_GM001644	1829763	1830653	sp|Q6D3B4|CDD_PECAS Cytidine deaminase OS=Pectobacterium atrosepticum (strain SCRI 1043 / ATCC BAA-672) OX=218491 GN=cdd PE=3 SV=1//1.18597e-167	-1.93836
Novel00249	949443	949924	-	2.69284	Novel00802	3180176	3181627	PF01312:FlhB HrpN YscU SpaS Family|PF00771:FHIPEP family	-1.93831
Novel00158	575348	579251	-	2.68617	P.b.SM_GM004425	4923923	4924882	sp|P0AGI0|PSTC_SHIFL Phosphate transport system permease protein PstC OS=Shigella flexneri OX=623 GN=pstC PE=3 SV=1//2.97279e-161	-1.93605
P.b.SM_GM002537	2836738	2837346	sp|P15214|GST_PROMI Glutathione S-transferase GST-6.0 OS=Proteus mirabilis OX=584 GN=gstB PE=1 SV=2//1.1883e-67	2.68415	P.b.SM_GM003309	3682552	3682830	-//-	-1.93279
P.b.SM_GM000775	848776	849162	-//-	2.68267	Novel00022	94190	94983	PF10995:Cellulose biosynthesis GIL	-1.93179
P.b.SM_GM003135	3470137	3470532	sp|Q6D2F5|ARNF_PECAS Probable 4-amino-4-deoxy-L-arabinose-phosphoundecaprenol flippase subunit ArnF OS=Pectobacterium atrosepticum (strain SCRI 1043 / ATCC BAA-672) OX=218491 GN=arnF PE=3 SV=1//2.62705e-63	2.67912	P.b.SM_GM003026	3359744	3360412	sp|P65559|YFCD_SALTY Uncharacterized Nudix hydrolase YfcD OS=Salmonella typhimurium (strain LT2 / SGSC1412 / ATCC 700720) OX=99287 GN=yfcD PE=3 SV=1//1.80728e-84	-1.92991
P.b.SM_GM000808	884854	885720	-//-	2.67179	Novel01023	3978839	3979533	PF01625:Peptide methionine sulfoxide reductase|PF01595:Cyclin M transmembrane N-terminal domain	-1.92946
sRNA00121	1705490	1705666	-	2.66852	P.b.SM_GM001670	1852897	1854639	sp|P0A9U2|YBHF_SHIFL Probable multidrug ABC transporter ATP-binding protein YbhF OS=Shigella flexneri OX=623 GN=ybhF PE=3 SV=1//0	-1.92791
Novel00936	3671981	3672540	PF00005:ABC transporter	2.66832	P.b.SM_GM001945	2150309	2152924	sp|P04825|AMPN_ECOLI Aminopeptidase N OS=Escherichia coli (strain K12) OX=83333 GN=pepN PE=1 SV=2//0	-1.92747
P.b.SM_GM000199	224839	225789	sp|C6DHQ6|COAA_PECCP Pantothenate kinase OS=Pectobacterium carotovorum subsp. carotovorum (strain PC1) OX=561230 GN=coaA PE=3 SV=1//0	2.66815	P.b.SM_GM003140	3475475	3476458	sp|Q6D2F0|ARNC_PECAS Undecaprenyl-phosphate 4-deoxy-4-formamido-L-arabinose transferase OS=Pectobacterium atrosepticum (strain SCRI 1043 / ATCC BAA-672) OX=218491 GN=arnC PE=3 SV=1//0	-1.92635
Novel00435	1676080	1676897	PF09313:Domain of unknown function (DUF1971)|PF08956:Domain of unknown function (DUF1869)	2.6571	P.b.SM_GM002902	3215370	3218459	sp|P24177|ACRD_ECOLI Probable aminoglycoside efflux pump OS=Escherichia coli (strain K12) OX=83333 GN=acrD PE=3 SV=3//6.75613e-34	-1.92442
P.b.SM_GM002570	2869554	2871404	sp|P37326|INTS_ECOLI Prophage integrase IntS OS=Escherichia coli (strain K12) OX=83333 GN=intS PE=1 SV=1//7.66548e-61	2.65484	P.b.SM_GM003332	3707681	3708217	sp|O33799|HPRT_SALTY Hypoxanthine phosphoribosyltransferase OS=Salmonella typhimurium (strain LT2 / SGSC1412 / ATCC 700720) OX=99287 GN=hpt PE=1 SV=2//7.87838e-107	-1.92355
P.b.SM_GM002823	3137985	3138500	sp|P0A210|FLIZ_SALTY Protein FliZ OS=Salmonella typhimurium (strain LT2 / SGSC1412 / ATCC 700720) OX=99287 GN=fliZ PE=4 SV=1//8.14486e-46	2.65381	P.b.SM_GM003266	3618835	3619473	sp|P0AD43|PGPC_SHIFL Phosphatidylglycerophosphatase C OS=Shigella flexneri OX=623 GN=pgpC PE=3 SV=1//6.19216e-83	-1.92041
Novel00217	814089	814674	PF00754:F5/8 type C domain	2.64658	P.b.SM_GM003031	3363573	3364346	sp|P07109|HISP_ECOLI Histidine transport ATP-binding protein HisP OS=Escherichia coli (strain K12) OX=83333 GN=hisP PE=1 SV=2//4.8361e-143	-1.91576
P.b.SM_GM000013	15022	15837	sp|P0A8Y7|YIDA_SHIFL Sugar phosphatase YidA OS=Shigella flexneri OX=623 GN=yidA PE=3 SV=1//3.85784e-115	2.64075	P.b.SM_GM003824	4264075	4264539	sp|P0AE94|CREA_SHIFL Protein CreA OS=Shigella flexneri OX=623 GN=creA PE=3 SV=1//6.10488e-82	-1.913
P.b.SM_GM001096	1210828	1211424	sp|C6DAJ7|RNH2_PECCP Ribonuclease HII OS=Pectobacterium carotovorum subsp. carotovorum (strain PC1) OX=561230 GN=rnhB PE=3 SV=1//1.00861e-138	2.63785	P.b.SM_GM000471	522764	524146	sp|P15034|AMPP_ECOLI Xaa-Pro aminopeptidase OS=Escherichia coli (strain K12) OX=83333 GN=pepP PE=1 SV=2//0	-1.9122
Novel01000	3881639	3882987	PF03180:NlpA lipoprotein|PF16358:RcsF lipoprotein|PF01980:tRNA-methyltransferase O	2.63187	P.b.SM_GM000755	827963	828355	sp|Q6D975|GCSH_PECAS Glycine cleavage system H protein OS=Pectobacterium atrosepticum (strain SCRI 1043 / ATCC BAA-672) OX=218491 GN=gcvH PE=3 SV=1//5.58411e-76	-1.91081
P.b.SM_GM003509	3894548	3895195	sp|Q8ZBP3|CYSC_YERPE Adenylyl-sulfate kinase OS=Yersinia pestis OX=632 GN=cysC PE=3 SV=1//2.15086e-120	2.62629	P.b.SM_GM000349	387934	388608	sp|P0ACM8|YEGW_SHIFL Uncharacterized HTH-type transcriptional regulator YegW OS=Shigella flexneri OX=623 GN=yegW PE=4 SV=1//5.8887e-24	-1.91059
P.b.SM_GM004333	4814584	4814910	sp|O86228|Y666A_HAEIN Uncharacterized HTH-type transcriptional regulator HI_0666.1 OS=Haemophilus influenzae (strain ATCC 51907 / DSM 11121 / KW20 / Rd) OX=71421 GN=HI_0666.1 PE=4 SV=1//5.14403e-24	2.62409	P.b.SM_GM002421	2697142	2697891	sp|P22805|BIOA_LYSSH Adenosylmethionine-8-amino-7-oxononanoate aminotransferase OS=Lysinibacillus sphaericus OX=1421 GN=bioA PE=1 SV=1//3.92289e-37	-1.9074
Novel00540	2123012	2123788	-	2.62248	Novel00696	2756285	2756768	-	-1.90601
Novel01180	4604332	4604521	PF00005:ABC transporter	2.61998	P.b.SM_GM001392	1553016	1554584	sp|P0ABK1|CYDA_SHIFL Cytochrome bd-I ubiquinol oxidase subunit 1 OS=Shigella flexneri OX=623 GN=cydA PE=3 SV=1//0	-1.90482
Novel01139	4452225	4453319	-	2.613	Novel00701	2811731	2813589	PF13722:5TM C-terminal transporter carbon starvation CstA|PF02554:Carbon starvation protein CstA	-1.90036
P.b.SM_GM004293	4766857	4767261	-//-	2.61282	P.b.SM_GM003833	4274334	4275335	sp|Q6GEP3|ZDH1_STAAR Zinc-type alcohol dehydrogenase-like protein SAR2277 OS=Staphylococcus aureus (strain MRSA252) OX=282458 GN=SAR2277 PE=3 SV=1//2.706e-62	-1.89993
P.b.SM_GM002833	3150511	3151359	sp|Q56826|FLIC_XENNE Flagellin OS=Xenorhabdus nematophila OX=628 GN=fliC PE=3 SV=1//2.20513e-90	2.60749	P.b.SM_GM003044	3375184	3376194	sp|P08390|USG_ECOLI USG-1 protein OS=Escherichia coli (strain K12) OX=83333 GN=usg PE=1 SV=1//1.11077e-154	-1.8984
P.b.SM_GM001997	2210798	2211028	sp|P0ABT1|HOLE_SHIFL DNA polymerase III subunit theta OS=Shigella flexneri OX=623 GN=holE PE=3 SV=1//2.62459e-32	2.60468	P.b.SM_GM002468	2751573	2753126	sp|P50466|AER_ECOLI Aerotaxis receptor OS=Escherichia coli (strain K12) OX=83333 GN=aer PE=1 SV=1//8.12253e-99	-1.89643
P.b.SM_GM002635	2941179	2941958	-//-	2.60023	P.b.SM_GM004082	4532504	4533487	sp|Q9HTH5|CDHR_PSEAE HTH-type transcriptional regulator CdhR OS=Pseudomonas aeruginosa (strain ATCC 15692 / DSM 22644 / CIP 104116 / JCM 14847 / LMG 12228 / 1C / PRS 101 / PAO1) OX=208964 GN=cdhR PE=1 SV=1//1.5727e-22	-1.89188
P.b.SM_GM003831	4271331	4273043	sp|P05704|MCP3_ECOLI Methyl-accepting chemotaxis protein III OS=Escherichia coli (strain K12) OX=83333 GN=trg PE=1 SV=3//2.90531e-130	2.59726	Novel00419	1603798	1604652	PF10609:NUBPL iron-transfer P-loop NTPase	-1.88993
P.b.SM_GM001757	1940060	1943701	sp|O34784|YOBI_BACSU Uncharacterized membrane protein YobI OS=Bacillus subtilis (strain 168) OX=224308 GN=yobI PE=4 SV=1//3.93074e-64	2.59712	P.b.SM_GM003064	3398416	3399729	sp|Q6D2L6|FADI_PECAS 3-ketoacyl-CoA thiolase OS=Pectobacterium atrosepticum (strain SCRI 1043 / ATCC BAA-672) OX=218491 GN=fadI PE=3 SV=1//0	-1.88922
P.b.SM_GM002375	2645481	2646248	sp|P69973|YSCJ_YERPS Yop proteins translocation lipoprotein J OS=Yersinia pseudotuberculosis serotype I (strain IP32953) OX=273123 GN=yscJ PE=2 SV=1//5.5479e-36	2.59094	P.b.SM_GM004095	4551022	4552422	sp|C6DH76|GLGA_PECCP Glycogen synthase OS=Pectobacterium carotovorum subsp. carotovorum (strain PC1) OX=561230 GN=glgA PE=3 SV=1//0	-1.88805
Novel00206	769060	772609	PF00109:Beta-ketoacyl synthase, N-terminal domain|PF00698:Acyl transferase domain|PF02801:Beta-ketoacyl synthase, C-terminal domain|PF16197:Ketoacyl-synthetase C-terminal extension|PF08659:KR domain	2.58993	P.b.SM_GM000636	695310	695675	sp|P0ABN4|KDGL_SHIFL Diacylglycerol kinase OS=Shigella flexneri OX=623 GN=dgkA PE=3 SV=2//3.2058e-37	-1.88754
Novel00764	3080676	3081928	PF13561:Enoyl-(Acyl carrier protein) reductase|PF00109:Beta-ketoacyl synthase, N-terminal domain|PF00550:Phosphopantetheine attachment site	2.58663	P.b.SM_GM001470	1638399	1639181	sp|P75883|GFCC_ECOLI Uncharacterized protein GfcC OS=Escherichia coli (strain K12) OX=83333 GN=gfcC PE=3 SV=1//7.27796e-31	-1.88438
P.b.SM_GM003409	3784724	3786160	-//-	2.58662	P.b.SM_GM004089	4542010	4544562	sp|P00490|PHSM_ECOLI Maltodextrin phosphorylase OS=Escherichia coli (strain K12) OX=83333 GN=malP PE=1 SV=7//0	-1.88401
P.b.SM_GM003965	4413661	4413915	sp|C6DG65|RS17_PECCP 30S ribosomal protein S17 OS=Pectobacterium carotovorum subsp. carotovorum (strain PC1) OX=561230 GN=rpsQ PE=3 SV=1//9.99471e-55	2.57789	P.b.SM_GM002725	3036172	3036993	sp|Q6D636|PSRP_PECAS Putative phosphoenolpyruvate synthase regulatory protein OS=Pectobacterium atrosepticum (strain SCRI 1043 / ATCC BAA-672) OX=218491 GN=ECA1852 PE=3 SV=1//0	-1.88132
P.b.SM_GM004252	4730893	4731093	sp|C6DIC0|RL28_PECCP 50S ribosomal protein L28 OS=Pectobacterium carotovorum subsp. carotovorum (strain PC1) OX=561230 GN=rpmB PE=3 SV=1//1.282e-41	2.57787	P.b.SM_GM003806	4242493	4243338	sp|P0AG43|RIBF_SHIFL Bifunctional riboflavin kinase/FMN adenylyltransferase OS=Shigella flexneri OX=623 GN=ribF PE=3 SV=1//4.71016e-138	-1.88018
P.b.SM_GM003610	4016454	4016915	-//-	2.57171	P.b.SM_GM002735	3046250	3046801	sp|P06610|BTUE_ECOLI Thioredoxin/glutathione peroxidase BtuE OS=Escherichia coli (strain K12) OX=83333 GN=btuE PE=1 SV=1//3.74903e-72	-1.87387
P.b.SM_GM004075	4524956	4525744	sp|P77732|RHMR_ECOLI Uncharacterized HTH-type transcriptional regulator RhmR OS=Escherichia coli (strain K12) OX=83333 GN=rhmR PE=1 SV=1//1.15455e-40	2.56779	P.b.SM_GM001896	2089997	2091064	sp|Q6D409|HIS7_PECAS Histidine biosynthesis bifunctional protein HisB OS=Pectobacterium atrosepticum (strain SCRI 1043 / ATCC BAA-672) OX=218491 GN=hisB PE=3 SV=1//0	-1.87224
P.b.SM_GM004340	4819834	4820085	-//-	2.56751	P.b.SM_GM001804	1989609	1990481	sp|P0ACR4|YEIE_ECOLI Uncharacterized HTH-type transcriptional regulator YeiE OS=Escherichia coli (strain K12) OX=83333 GN=yeiE PE=3 SV=1//2.16249e-141	-1.86807
P.b.SM_GM002397	2666777	2667097	-//-	2.56731	P.b.SM_GM004440	4939554	4940192	sp|Q7DDH4|Y1126_NEIMB Putative lipoprotein NMB1126/NMB1164 OS=Neisseria meningitidis serogroup B (strain MC58) OX=122586 GN=NMB1126 PE=1 SV=1//3.53085e-110	-1.86631
P.b.SM_GM001203	1339400	1340476	sp|O69652|CDS1_MYCTU L-cysteine desulfhydrase Cds1 OS=Mycobacterium tuberculosis (strain ATCC 25618 / H37Rv) OX=83332 GN=cds1 PE=1 SV=4//3.44343e-141	2.55421	P.b.SM_GM000085	100635	102149	sp|P37648|YHJJ_ECOLI Protein YhjJ OS=Escherichia coli (strain K12) OX=83333 GN=yhjJ PE=1 SV=1//2.08265e-175	-1.85782
P.b.SM_GM000852	943872	944459	sp|C6D9J8|GRPE_PECCP Protein GrpE OS=Pectobacterium carotovorum subsp. carotovorum (strain PC1) OX=561230 GN=grpE PE=3 SV=1//1.70776e-136	2.55217	P.b.SM_GM002621	2926918	2927817	-//-	-1.85233
P.b.SM_GM001608	1796620	1797651	sp|Q4JAI4|METE_SULAC Methionine synthase OS=Sulfolobus acidocaldarius (strain ATCC 33909 / DSM 639 / JCM 8929 / NBRC 15157 / NCIMB 11770) OX=330779 GN=metE PE=3 SV=1//1.78432e-54	2.55214	P.b.SM_GM003073	3405308	3406891	sp|Q6D2L3|MQO_PECAS Probable malate:quinone oxidoreductase OS=Pectobacterium atrosepticum (strain SCRI 1043 / ATCC BAA-672) OX=218491 GN=mqo PE=3 SV=1//0	-1.85067
P.b.SM_GM003994	4433694	4434527	sp|P65764|FKBA_ECOL6 FKBP-type peptidyl-prolyl cis-trans isomerase FkpA OS=Escherichia coli O6:H1 (strain CFT073 / ATCC 700928 / UPEC) OX=199310 GN=fkpA PE=3 SV=1//4.33089e-110	2.53972	P.b.SM_GM001154	1288246	1289484	sp|P0AG76|SBCD_ECOLI Nuclease SbcCD subunit D OS=Escherichia coli (strain K12) OX=83333 GN=sbcD PE=1 SV=1//8.93218e-148	-1.84948
P.b.SM_GM002738	3048866	3049207	-//-	2.53599	Novel00508	2014262	2014930	PF13417:Glutathione S-transferase, N-terminal domain|PF00043:Glutathione S-transferase, C-terminal domain	-1.84748
Novel00130	465717	466026	-	2.52101	P.b.SM_GM002027	2241575	2242213	sp|C6DFW6|HFLD_PECCP High frequency lysogenization protein HflD homolog OS=Pectobacterium carotovorum subsp. carotovorum (strain PC1) OX=561230 GN=hflD PE=3 SV=1//1.2975e-144	-1.8464
P.b.SM_GM000986	1091885	1093267	-//-	2.51987	P.b.SM_GM000628	684533	685834	sp|O34245|DCUA_WOLSU C4-dicarboxylate transporter DcuA OS=Wolinella succinogenes (strain ATCC 29543 / DSM 1740 / LMG 7466 / NCTC 11488 / FDC 602W) OX=273121 GN=dcuA PE=3 SV=1//9.43866e-162	-1.84355
P.b.SM_GM001836	2022769	2022858	-//-	2.51878	P.b.SM_GM001397	1556704	1557381	sp|P0ABV1|TOLQ_SHIFL Tol-Pal system protein TolQ OS=Shigella flexneri OX=623 GN=tolQ PE=3 SV=1//8.08404e-138	-1.84328
P.b.SM_GM001782	1965351	1966499	-//-	2.51775	P.b.SM_GM002500	2790335	2791300	sp|P0AGH3|SAPB_ECOLI Putrescine export system permease protein SapB OS=Escherichia coli (strain K12) OX=83333 GN=sapB PE=1 SV=1//1.34038e-139	-1.8428
Novel00480	1920436	1921460	PF13505:Outer membrane protein beta-barrel domain	2.51706	P.b.SM_GM002732	3043760	3044776	sp|C6DKP5|LPLA_PECCP Lipoate-protein ligase A OS=Pectobacterium carotovorum subsp. carotovorum (strain PC1) OX=561230 GN=lplA PE=3 SV=1//0	-1.8424
P.b.SM_GM002888	3199270	3199626	-//-	2.51542	P.b.SM_GM003835	4276916	4277632	sp|C6DF34|RPIA_PECCP Ribose-5-phosphate isomerase A OS=Pectobacterium carotovorum subsp. carotovorum (strain PC1) OX=561230 GN=rpiA PE=3 SV=1//6.2946e-154	-1.84193
P.b.SM_GM001930	2130031	2131383	sp|P0C1A6|PLYL_DICCH Pectate lyase L OS=Dickeya chrysanthemi OX=556 GN=pelL PE=3 SV=1//5.70489e-54	2.49721	P.b.SM_GM002028	2242216	2243322	sp|C6DFW7|MNMA_PECCP tRNA-specific 2-thiouridylase MnmA OS=Pectobacterium carotovorum subsp. carotovorum (strain PC1) OX=561230 GN=mnmA PE=3 SV=1//0	-1.84192
P.b.SM_GM003849	4292489	4293640	sp|C6DFI3|METK_PECCP S-adenosylmethionine synthase OS=Pectobacterium carotovorum subsp. carotovorum (strain PC1) OX=561230 GN=metK PE=3 SV=1//0	2.49679	P.b.SM_GM001389	1548869	1550035	sp|C6DCD6|SUCC_PECCP Succinate--CoA ligase [ADP-forming] subunit beta OS=Pectobacterium carotovorum subsp. carotovorum (strain PC1) OX=561230 GN=sucC PE=3 SV=1//0	-1.83811
P.b.SM_GM004341	4820082	4820369	sp|Q60228|RELX_ECOLX Putative RelE-like toxin protein OS=Escherichia coli OX=562 PE=3 SV=1//7.83638e-46	2.49576	P.b.SM_GM003942	4398482	4399576	sp|P30852|SMF_ECOLI Protein Smf OS=Escherichia coli (strain K12) OX=83333 GN=smf PE=3 SV=1//1.28731e-130	-1.8379
P.b.SM_GM000415	462996	464546	-//-	2.49493	P.b.SM_GM004058	4501632	4502993	sp|P08982|ENVZ_SALTY Sensor histidine kinase EnvZ OS=Salmonella typhimurium (strain LT2 / SGSC1412 / ATCC 700720) OX=99287 GN=envZ PE=3 SV=2//0	-1.8346
Novel00932	3662661	3663267	PF01228:Glycine radical	2.49233	P.b.SM_GM003091	3423659	3425041	sp|P21693|DBPA_ECOLI ATP-dependent RNA helicase DbpA OS=Escherichia coli (strain K12) OX=83333 GN=dbpA PE=1 SV=2//0	-1.83314
Novel00695	2754939	2755469	PF00111:2Fe-2S iron-sulfur cluster binding domain	2.48977	Novel00836	3336001	3337786	PF00662:NADH-Ubiquinone oxidoreductase (complex I), chain 5 N-terminus|PF12838:4Fe-4S dicluster domain|PF00499:NADH-ubiquinone/plastoquinone oxidoreductase chain 6|PF00420:NADH-ubiquinone/plastoquinone oxidoreductase chain 4L	-1.83277
P.b.SM_GM001999	2212192	2212548	sp|P64507|YEBY_SHIFL Uncharacterized protein YebY OS=Shigella flexneri OX=623 GN=yebY PE=3 SV=1//1.90213e-38	2.48754	P.b.SM_GM001512	1687425	1688501	sp|P03023|LACI_ECOLI Lactose operon repressor OS=Escherichia coli (strain K12) OX=83333 GN=lacI PE=1 SV=3//1.37638e-125	-1.82878
P.b.SM_GM001783	1966598	1966882	sp|Q6D3J9|RL25_PECAS 50S ribosomal protein L25 OS=Pectobacterium atrosepticum (strain SCRI 1043 / ATCC BAA-672) OX=218491 GN=rplY PE=3 SV=1//4.50279e-61	2.47899	P.b.SM_GM000156	174907	175791	sp|Q8VYF5|NILP1_ARATH N-carbamoylputrescine amidase OS=Arabidopsis thaliana OX=3702 GN=CPA PE=1 SV=2//2.78811e-123	-1.82849
Novel00167	665681	666064	-	2.46666	Novel00843	3349340	3349686	PF00155:Aminotransferase class I and II	-1.82747
Novel00511	2023497	2023892	PF00462:Glutaredoxin	2.45764	P.b.SM_GM001820	2007402	2008037	sp|C6DEM6|GCH1_PECCP GTP cyclohydrolase 1 OS=Pectobacterium carotovorum subsp. carotovorum (strain PC1) OX=561230 GN=folE PE=3 SV=1//6.74319e-133	-1.82452
Novel00812	3201706	3203314	PF04313:Type I restriction enzyme R protein N terminus (HSDR_N)	2.45223	P.b.SM_GM003062	3395185	3396210	-//-	-1.82344
Novel00307	1219766	1219911	PF17185:NlpE C-terminal OB domain	2.44925	P.b.SM_GM000829	921424	922911	sp|P33029|YEIQ_ECOLI Uncharacterized oxidoreductase YeiQ OS=Escherichia coli (strain K12) OX=83333 GN=yeiQ PE=3 SV=1//0	-1.82228
P.b.SM_GM002708	3016356	3016460	-//-	2.43968	P.b.SM_GM000483	535227	535418	sp|Q7WGK3|Y3586_BORBR UPF0337 protein BB3586 OS=Bordetella bronchiseptica (strain ATCC BAA-588 / NCTC 13252 / RB50) OX=257310 GN=BB3586 PE=3 SV=1//1.49088e-10	-1.82201
P.b.SM_GM001907	2104236	2105606	sp|P94363|CIMH_BACSU Citrate/malate transporter OS=Bacillus subtilis (strain 168) OX=224308 GN=cimH PE=1 SV=1//1.75477e-134	2.43448	P.b.SM_GM003000	3327623	3329041	sp|P36672|PTTBC_ECOLI PTS system trehalose-specific EIIBC component OS=Escherichia coli (strain K12) OX=83333 GN=treB PE=1 SV=4//0	-1.81919
P.b.SM_GM002686	2993404	2994060	sp|P0ABL8|CCMB_ECOLI Heme exporter protein B OS=Escherichia coli (strain K12) OX=83333 GN=ccmB PE=1 SV=1//1.4753e-54	2.43434	P.b.SM_GM004374	4864690	4865301	sp|P0A8Y4|YIHX_SHIFL Alpha-D-glucose-1-phosphate phosphatase YihX OS=Shigella flexneri OX=623 GN=yihX PE=3 SV=1//2.94647e-85	-1.81757
P.b.SM_GM000693	755274	755567	sp|P0AGK7|YHBY_SHIFL RNA-binding protein YhbY OS=Shigella flexneri OX=623 GN=yhbY PE=4 SV=1//9.91202e-56	2.43227	P.b.SM_GM000024	26692	28491	sp|Q323W5|GSIA_SHIBS Glutathione import ATP-binding protein GsiA OS=Shigella boydii serotype 4 (strain Sb227) OX=300268 GN=gsiA PE=3 SV=2//0	-1.81716
P.b.SM_GM000509	571402	572187	sp|P16692|PHNP_ECOLI Phosphoribosyl 1,2-cyclic phosphate phosphodiesterase OS=Escherichia coli (strain K12) OX=83333 GN=phnP PE=1 SV=1//1.22059e-80	2.42965	Novel01015	3920183	3921264	PF00106:short chain dehydrogenase	-1.81138
Novel00619	2377563	2378143	PF00816:H-NS histone family	2.42479	P.b.SM_GM003231	3580249	3581013	sp|P54717|GLVR_BACSU HTH-type transcriptional regulator GlvR OS=Bacillus subtilis (strain 168) OX=224308 GN=glvR PE=2 SV=1//4.85631e-13	-1.81109
Novel00302	1210868	1211117	PF01351:Ribonuclease HII	2.4239	P.b.SM_GM000830	923233	924513	sp|Q9WZY4|METY_THEMA O-acetyl-L-homoserine sulfhydrylase OS=Thermotoga maritima (strain ATCC 43589 / DSM 3109 / JCM 10099 / NBRC 100826 / MSB8) OX=243274 GN=TM_0882 PE=1 SV=1//1.72653e-140	-1.8057
Novel00654	2497127	2498100	-	2.42044	P.b.SM_GM001564	1747221	1748681	sp|P0AE12|AMN_ECOLI AMP nucleosidase OS=Escherichia coli (strain K12) OX=83333 GN=amn PE=1 SV=1//0	-1.80285
P.b.SM_GM003462	3845134	3845304	-//-	2.41994	P.b.SM_GM003939	4396897	4397466	sp|A8GKG1|TSAC_SERP5 Threonylcarbamoyl-AMP synthase OS=Serratia proteamaculans (strain 568) OX=399741 GN=tsaC PE=3 SV=1//3.31056e-99	-1.80098
Novel00892	3501427	3501957	PF02566:OsmC-like protein	2.41896	P.b.SM_GM001880	2070018	2071127	-//-	-1.80022
P.b.SM_GM004289	4763349	4764155	sp|A3FJ64|AHLL_BACTU N-acyl homoserine lactonase OS=Bacillus thuringiensis OX=1428 GN=aiiA PE=1 SV=2//4.15194e-09	2.41734	sRNA00219	3115564	3115625	-	-1.79594
Novel00476	1896992	1897667	PF17482:Phage tail sheath C-terminal domain|PF04984:Phage tail sheath protein subtilisin-like domain	2.41602	P.b.SM_GM002156	2392894	2394561	sp|P21822|MCPS_KLEAK Methyl-accepting chemotaxis serine transducer OS=Klebsiella aerogenes (strain ATCC 13048 / DSM 30053 / CCUG 1429 / JCM 1235 / KCTC 2190 / NBRC 13534 / NCIMB 10102 / NCTC 10006 / CDC 819-56) OX=1028307 GN=tse PE=3 SV=2//1.43325e-68	-1.79404
P.b.SM_GM000178	197118	197435	sp|C6DHN7|METJ_PECCP Met repressor OS=Pectobacterium carotovorum subsp. carotovorum (strain PC1) OX=561230 GN=metJ PE=3 SV=1//1.05587e-73	2.4144	P.b.SM_GM003602	4010046	4011062	sp|P52052|YGGR_ECOLI Uncharacterized protein YggR OS=Escherichia coli (strain K12) OX=83333 GN=yggR PE=1 SV=1//6.13566e-121	-1.7895
P.b.SM_GM004021	4460274	4461551	sp|A1DPF0|PLYC_NEOFI Probable pectate lyase C OS=Neosartorya fischeri (strain ATCC 1020 / DSM 3700 / CBS 544.65 / FGSC A1164 / JCM 1740 / NRRL 181 / WB 181) OX=331117 GN=plyC PE=3 SV=1//1.26263e-31	2.41129	P.b.SM_GM003628	4034130	4034786	-//-	-1.78941
sRNA00137	1957685	1958090	-	2.41115	P.b.SM_GM001499	1671149	1672612	sp|P40740|BGLH_BACSU Aryl-phospho-beta-D-glucosidase BglH OS=Bacillus subtilis (strain 168) OX=224308 GN=bglH PE=1 SV=2//0	-1.77977
P.b.SM_GM002129	2361250	2362245	sp|B7LQ20|G3P_ESCF3 Glyceraldehyde-3-phosphate dehydrogenase OS=Escherichia fergusonii (strain ATCC 35469 / DSM 13698 / CCUG 18766 / IAM 14443 / JCM 21226 / LMG 7866 / NBRC 102419 / NCTC 12128 / CDC 0568-73) OX=585054 GN=gapA PE=3 SV=1//0	2.41053	Novel01247	4843464	4843637	PF10625:Universal stress protein B (UspB)	-1.7793
Novel00114	420160	420297	PF04074:YhcH/YjgK/YiaL	2.4064	P.b.SM_GM001002	1102508	1104661	sp|P21169|DCOR_ECOLI Constitutive ornithine decarboxylase OS=Escherichia coli (strain K12) OX=83333 GN=speC PE=1 SV=2//0	-1.77901
P.b.SM_GM003428	3808362	3809030	-//-	2.40451	P.b.SM_GM001148	1278287	1279264	sp|P76419|YEGV_ECOLI Uncharacterized sugar kinase YegV OS=Escherichia coli (strain K12) OX=83333 GN=yegV PE=3 SV=1//9.13493e-116	-1.77899
P.b.SM_GM004292	4766388	4766735	sp|P0ACX2|YDGC_SHIFL Inner membrane protein YdgC OS=Shigella flexneri OX=623 GN=ydgC PE=3 SV=1//4.37784e-45	2.40421	P.b.SM_GM001669	1851729	1852904	sp|P0AFQ2|YBHS_ECOLI Probable multidrug ABC transporter permease YbhS OS=Escherichia coli (strain K12) OX=83333 GN=ybhS PE=1 SV=1//0	-1.77861
P.b.SM_GM001141	1270880	1271116	-//-	2.39888	P.b.SM_GM003798	4230902	4231522	sp|P0AG38|RHTC_ECOLI Threonine efflux protein OS=Escherichia coli (strain K12) OX=83333 GN=rhtC PE=1 SV=1//1.60746e-23	-1.77513
P.b.SM_GM002049	2267315	2267512	sp|B2VEL8|RL35_ERWT9 50S ribosomal protein L35 OS=Erwinia tasmaniensis (strain DSM 17950 / CFBP 7177 / CIP 109463 / NCPPB 4357 / Et1/99) OX=465817 GN=rpmI PE=3 SV=1//2.02981e-38	2.39623	P.b.SM_GM004343	4821954	4822796	sp|P37634|RLMJ_ECOLI Ribosomal RNA large subunit methyltransferase J OS=Escherichia coli (strain K12) OX=83333 GN=rlmJ PE=1 SV=1//2.82007e-167	-1.77482
Novel00668	2547158	2547249	-	2.39544	P.b.SM_GM002006	2216694	2218070	sp|C6DFU6|RSMF_PECCP Ribosomal RNA small subunit methyltransferase F OS=Pectobacterium carotovorum subsp. carotovorum (strain PC1) OX=561230 GN=rsmF PE=3 SV=1//0	-1.7734
P.b.SM_GM003081	3414958	3415761	-//-	2.39531	P.b.SM_GM003640	4045871	4046350	sp|P45265|LRP_HAEIN Leucine-responsive regulatory protein OS=Haemophilus influenzae (strain ATCC 51907 / DSM 11121 / KW20 / Rd) OX=71421 GN=lrp PE=3 SV=1//2.33804e-20	-1.77329
Novel01220	4730688	4731550	PF04002:RadC-like JAB domain|PF00471:Ribosomal protein L33|PF00830:Ribosomal L28 family	2.39527	P.b.SM_GM002501	2791287	2792177	sp|P0AGH7|SAPC_SHIFL Peptide transport system permease protein SapC OS=Shigella flexneri OX=623 GN=sapC PE=3 SV=1//4.2402e-125	-1.77328
P.b.SM_GM001456	1624454	1625641	-//-	2.39025	P.b.SM_GM002617	2919194	2920711	-//-	-1.77216
P.b.SM_GM003491	3879692	3880723	sp|Q6D1C4|METN3_PECAS Methionine import ATP-binding protein MetN 3 OS=Pectobacterium atrosepticum (strain SCRI 1043 / ATCC BAA-672) OX=218491 GN=metN3 PE=3 SV=1//0	2.38839	P.b.SM_GM001406	1563969	1565030	sp|Q6D7E7|NADA_PECAS Quinolinate synthase OS=Pectobacterium atrosepticum (strain SCRI 1043 / ATCC BAA-672) OX=218491 GN=nadA PE=3 SV=1//0	-1.7683
Novel00865	3410036	3411993	PF13304:AAA domain, putative AbiEii toxin, Type IV TA system	2.3878	P.b.SM_GM004085	4537654	4538421	sp|C6DGH6|BIOH_PECCP Pimeloyl-[acyl-carrier protein] methyl ester esterase OS=Pectobacterium carotovorum subsp. carotovorum (strain PC1) OX=561230 GN=bioH PE=3 SV=1//1.24536e-174	-1.76663
Novel00569	2210724	2211044	PF06440:DNA polymerase III, theta subunit	2.38535	P.b.SM_GM002816	3128401	3129060	sp|P33218|YEBE_ECOLI Inner membrane protein YebE OS=Escherichia coli (strain K12) OX=83333 GN=yebE PE=1 SV=2//4.84133e-65	-1.76472
P.b.SM_GM001459	1627992	1629101	sp|Q56872|GM4D_YERE8 GDP-mannose 4,6-dehydratase OS=Yersinia enterocolitica serotype O:8 / biotype 1B (strain NCTC 13174 / 8081) OX=393305 GN=gmd PE=3 SV=2//0	2.38452	P.b.SM_GM001678	1863455	1864867	sp|P25888|RHLE_ECOLI ATP-dependent RNA helicase RhlE OS=Escherichia coli (strain K12) OX=83333 GN=rhlE PE=1 SV=3//0	-1.75544
P.b.SM_GM000995	1099628	1099768	sp|P69962|LCRS_YERPS Low calcium response locus protein S OS=Yersinia pseudotuberculosis serotype I (strain IP32953) OX=273123 GN=lcrS PE=3 SV=1//2.15818e-14	2.38329	P.b.SM_GM001877	2066305	2067459	sp|A1JMG4|Y1530_YERE8 Uncharacterized MFS-type transporter YE1530 OS=Yersinia enterocolitica serotype O:8 / biotype 1B (strain NCTC 13174 / 8081) OX=393305 GN=YE1530 PE=3 SV=1//1.99628e-164	-1.75274
P.b.SM_GM000220	250656	251117	sp|Q6DAL9|RSD_PECAS Regulator of sigma D OS=Pectobacterium atrosepticum (strain SCRI 1043 / ATCC BAA-672) OX=218491 GN=rsd PE=3 SV=1//4.45926e-103	2.38215	P.b.SM_GM003177	3519711	3520631	sp|O05408|YRPG_BACSU Uncharacterized oxidoreductase YrpG OS=Bacillus subtilis (strain 168) OX=224308 GN=yrpG PE=3 SV=2//8.87111e-49	-1.75262
P.b.SM_GM001722	1904579	1904926	-//-	2.37629	P.b.SM_GM003838	4278801	4279529	sp|O52400|YGGE_EDWI9 Uncharacterized protein YggE OS=Edwardsiella ictaluri (strain 93-146) OX=634503 GN=yggE PE=4 SV=1//1.78252e-107	-1.75056
P.b.SM_GM001527	1704042	1705331	sp|P42308|CITN_BACSU Citrate transporter OS=Bacillus subtilis (strain 168) OX=224308 GN=citN PE=1 SV=2//1.25847e-149	2.37171	P.b.SM_GM002750	3064091	3064618	sp|P0AB37|YCFJ_SHIFL Uncharacterized protein YcfJ OS=Shigella flexneri OX=623 GN=ycfJ PE=4 SV=1//3.46623e-79	-1.74983
P.b.SM_GM003403	3776698	3777654	-//-	2.36864	P.b.SM_GM000028	30218	31114	sp|P31459|DGOK_ECOLI 2-dehydro-3-deoxygalactonokinase OS=Escherichia coli (strain K12) OX=83333 GN=dgoK PE=2 SV=1//1.09262e-98	-1.74908
P.b.SM_GM001956	2166713	2167297	-//-	2.36265	P.b.SM_GM002451	2728975	2729778	-//-	-1.74893
P.b.SM_GM004276	4751224	4751775	-//-	2.35825	P.b.SM_GM003446	3828866	3829447	sp|C6DCY7|GMHA_PECCP Phosphoheptose isomerase OS=Pectobacterium carotovorum subsp. carotovorum (strain PC1) OX=561230 GN=gmhA PE=3 SV=1//3.65227e-130	-1.74866
P.b.SM_GM002218	2459911	2461749	-//-	2.35705	P.b.SM_GM003960	4411504	4411896	sp|C6DG60|RS8_PECCP 30S ribosomal protein S8 OS=Pectobacterium carotovorum subsp. carotovorum (strain PC1) OX=561230 GN=rpsH PE=3 SV=1//1.81648e-89	-1.74799
P.b.SM_GM002244	2488790	2489125	-//-	2.35666	Novel00518	2040585	2040943	PF00175:Oxidoreductase NAD-binding domain	-1.74747
P.b.SM_GM000655	711852	712382	sp|P42603|YGJV_ECOLI Inner membrane protein YgjV OS=Escherichia coli (strain K12) OX=83333 GN=ygjV PE=1 SV=1//3.94907e-73	2.35629	P.b.SM_GM003899	4346232	4347416	sp|P55525|Y4KE_SINFN Uncharacterized protein y4kE OS=Sinorhizobium fredii (strain NBRC 101917 / NGR234) OX=394 GN=NGR_a02910 PE=4 SV=1//1.69867e-26	-1.74458
P.b.SM_GM004357	4842350	4842787	sp|Q8ZA49|USPA_YERPE Universal stress protein A OS=Yersinia pestis OX=632 GN=uspA PE=3 SV=3//4.6328e-96	2.35012	P.b.SM_GM001183	1316795	1317703	sp|Q8ZC51|PANE_YERPE 2-dehydropantoate 2-reductase OS=Yersinia pestis OX=632 GN=panE PE=3 SV=1//1.73332e-149	-1.74423
Novel00727	2932408	2932619	-	2.34979	P.b.SM_GM001393	1554598	1555737	sp|P0ABK2|CYDB_ECOLI Cytochrome bd-I ubiquinol oxidase subunit 2 OS=Escherichia coli (strain K12) OX=83333 GN=cydB PE=1 SV=1//0	-1.74362
P.b.SM_GM002882	3193603	3194565	sp|O29740|Y510_ARCFU Uncharacterized transporter AF_0510 OS=Archaeoglobus fulgidus (strain ATCC 49558 / DSM 4304 / JCM 9628 / NBRC 100126 / VC-16) OX=224325 GN=AF_0510 PE=3 SV=1//3.21265e-09	2.34839	P.b.SM_GM003599	4005378	4005803	sp|C6DE26|NSRR_PECCP HTH-type transcriptional repressor NsrR OS=Pectobacterium carotovorum subsp. carotovorum (strain PC1) OX=561230 GN=nsrR PE=3 SV=1//3.69722e-99	-1.74339
P.b.SM_GM000786	862141	862533	sp|P37496|YYBH_BACSU Uncharacterized protein YybH OS=Bacillus subtilis (strain 168) OX=224308 GN=yybH PE=1 SV=1//7.08732e-43	2.34806	P.b.SM_GM000994	1099284	1099571	sp|Q00932|LCRT_YERPS Low calcium response locus protein T OS=Yersinia pseudotuberculosis serotype I (strain IP32953) OX=273123 GN=lcrT PE=4 SV=2//2.26094e-27	-1.74327
P.b.SM_GM001448	1617040	1617819	sp|P61888|RMLA2_SHIFL Glucose-1-phosphate thymidylyltransferase 2 OS=Shigella flexneri OX=623 GN=rffH PE=3 SV=1//2.00897e-138	2.33953	sRNA00009	116180	116257	-	-1.74292
P.b.SM_GM000068	74267	75484	-//-	2.33865	P.b.SM_GM003595	3999667	4000065	sp|P0AF80|YJFL_ECOLI UPF0719 inner membrane protein YjfL OS=Escherichia coli (strain K12) OX=83333 GN=yjfL PE=1 SV=1//7.03637e-54	-1.74291
Novel00466	1833586	1834387	PF01670:Glycosyl hydrolase family 12	2.33846	P.b.SM_GM001562	1745293	1746795	sp|P40862|PROP_SALTY Proline/betaine transporter OS=Salmonella typhimurium (strain LT2 / SGSC1412 / ATCC 700720) OX=99287 GN=proP PE=3 SV=2//0	-1.74221
Novel00052	223429	223966	PF02873:UDP-N-acetylenolpyruvoylglucosamine reductase, C-terminal domain	2.33294	P.b.SM_GM000429	478116	478385	-//-	-1.73919
Novel00672	2573738	2574131	PF05154:TM2 domain	2.33286	P.b.SM_GM003755	4183140	4183742	sp|C6DEW1|LEUD_PECCP 3-isopropylmalate dehydratase small subunit OS=Pectobacterium carotovorum subsp. carotovorum (strain PC1) OX=561230 GN=leuD PE=3 SV=1//1.03846e-145	-1.73798
P.b.SM_GM001777	1959512	1960153	-//-	2.33111	P.b.SM_GM001977	2188362	2189105	sp|C6DFE9|Y1817_PECCP Probable transcriptional regulatory protein PC1_1817 OS=Pectobacterium carotovorum subsp. carotovorum (strain PC1) OX=561230 GN=PC1_1817 PE=3 SV=1//1.59395e-179	-1.73597
P.b.SM_GM003966	4413915	4414106	sp|C6DG66|RL29_PECCP 50S ribosomal protein L29 OS=Pectobacterium carotovorum subsp. carotovorum (strain PC1) OX=561230 GN=rpmC PE=3 SV=1//8.98507e-36	2.33033	P.b.SM_GM000105	120000	121274	sp|P30296|LIVM_SALTY High-affinity branched-chain amino acid transport system permease protein LivM OS=Salmonella typhimurium (strain LT2 / SGSC1412 / ATCC 700720) OX=99287 GN=livM PE=3 SV=1//0	-1.73542
Novel00423	1614428	1619615	PF02706:Chain length determinant protein|PF13614:AAA domain|PF13807:G-rich domain on putative tyrosine kinase|PF00483:Nucleotidyl transferase|PF00551:Formyl transferase|PF05523:WxcM-like, C-terminal	2.33016	P.b.SM_GM003035	3367096	3367668	sp|P0AG03|UBIX_ECOLI Flavin prenyltransferase UbiX OS=Escherichia coli (strain K12) OX=83333 GN=ubiX PE=2 SV=1//4.6218e-113	-1.73482
P.b.SM_GM001983	2193538	2194950	sp|P46317|PTJC_BACSU Lichenan permease IIC component OS=Bacillus subtilis (strain 168) OX=224308 GN=licC PE=2 SV=1//1.37175e-63	2.32976	Novel00948	3716246	3716781	PF07972:NrdI Flavodoxin like|PF08343:Ribonucleotide reductase N-terminal	-1.73363
P.b.SM_GM002684	2992378	2992599	sp|P0ABM8|CCMD_SHIFL Heme exporter protein D OS=Shigella flexneri OX=623 GN=ccmD PE=3 SV=1//6.94256e-07	2.32914	P.b.SM_GM003724	4147608	4148234	sp|Q6D0J6|COAE_PECAS Dephospho-CoA kinase OS=Pectobacterium atrosepticum (strain SCRI 1043 / ATCC BAA-672) OX=218491 GN=coaE PE=3 SV=1//1.22632e-135	-1.73261
P.b.SM_GM000122	140682	141416	-//-	2.31563	P.b.SM_GM002450	2728502	2728978	sp|B3Q6P8|ECFG_RHOPT ECF RNA polymerase sigma factor EcfG OS=Rhodopseudomonas palustris (strain TIE-1) OX=395960 GN=ecfG PE=1 SV=1//1.6912e-16	-1.73108
P.b.SM_GM004040	4482001	4482813	sp|P45454|DMA_SERMA DNA adenine methylase OS=Serratia marcescens OX=615 GN=dam PE=3 SV=1//2.00486e-168	2.31472	P.b.SM_GM003681	4096321	4097694	sp|Q9GZV3|SC5A7_HUMAN High affinity choline transporter 1 OS=Homo sapiens OX=9606 GN=SLC5A7 PE=1 SV=1//3.70305e-08	-1.73045
P.b.SM_GM002066	2284668	2285558	sp|O31519|YESP_BACSU Probable ABC transporter permease protein YesP OS=Bacillus subtilis (strain 168) OX=224308 GN=yesP PE=3 SV=1//7.90744e-88	2.31344	P.b.SM_GM001976	2187895	2188338	sp|P0AFC2|NUDB_SHIFL Dihydroneopterin triphosphate diphosphatase OS=Shigella flexneri OX=623 GN=nudB PE=3 SV=1//1.28679e-79	-1.72439
P.b.SM_GM001201	1338047	1338445	sp|P77712|FADM_ECOLI Long-chain acyl-CoA thioesterase FadM OS=Escherichia coli (strain K12) OX=83333 GN=fadM PE=1 SV=1//2.1211e-45	2.31048	P.b.SM_GM003557	3956858	3958912	sp|Q6D165|DNLJ_PECAS DNA ligase OS=Pectobacterium atrosepticum (strain SCRI 1043 / ATCC BAA-672) OX=218491 GN=ligA PE=3 SV=1//0	-1.72328
Novel01108	4321089	4322634	-	2.31033	P.b.SM_GM001691	1876922	1877869	sp|P0AFI6|PBP7_SHIFL D-alanyl-D-alanine endopeptidase OS=Shigella flexneri OX=623 GN=pbpG PE=3 SV=2//1.08794e-154	-1.72292
P.b.SM_GM002219	2461778	2462668	-//-	2.31019	P.b.SM_GM002004	2215702	2216355	-//-	-1.71987
P.b.SM_GM004251	4730714	4730881	sp|B1JQX1|RL33_YERPY 50S ribosomal protein L33 OS=Yersinia pseudotuberculosis serotype O:3 (strain YPIII) OX=502800 GN=rpmG PE=3 SV=1//3.1382e-32	2.29993	P.b.SM_GM001014	1115357	1116076	sp|Q6D8J7|TRMB_PECAS tRNA (guanine-N(7)-)-methyltransferase OS=Pectobacterium atrosepticum (strain SCRI 1043 / ATCC BAA-672) OX=218491 GN=trmB PE=3 SV=1//1.73278e-165	-1.71908
P.b.SM_GM003812	4250225	4250800	sp|P0ACA0|SATP_SHIFL Succinate-acetate/proton symporter SatP OS=Shigella flexneri OX=623 GN=satP PE=3 SV=1//3.53475e-86	2.29853	P.b.SM_GM000892	991753	992781	sp|P16700|CYSP_ECOLI Thiosulfate-binding protein OS=Escherichia coli (strain K12) OX=83333 GN=cysP PE=1 SV=1//0	-1.71893
P.b.SM_GM003391	3765604	3766191	sp|P0AC59|GLRX2_ECOLI Glutaredoxin 2 OS=Escherichia coli (strain K12) OX=83333 GN=grxB PE=1 SV=1//3.06049e-45	2.29628	P.b.SM_GM001693	1879030	1881336	sp|Q56078|BGLX_SALTY Periplasmic beta-glucosidase OS=Salmonella typhimurium (strain LT2 / SGSC1412 / ATCC 700720) OX=99287 GN=bglX PE=3 SV=2//0	-1.71871
P.b.SM_GM002373	2644218	2644817	-//-	2.29625	P.b.SM_GM004428	4926642	4927373	sp|B6ZCF1|PHOU_SERMA Phosphate-specific transport system accessory protein PhoU OS=Serratia marcescens OX=615 GN=phoU PE=3 SV=1//2.67693e-165	-1.71763
P.b.SM_GM000889	987843	989417	sp|P31826|YDDA_ECOLI Inner membrane ABC transporter ATP-binding protein YddA OS=Escherichia coli (strain K12) OX=83333 GN=yddA PE=1 SV=2//8.69289e-113	2.29009	P.b.SM_GM001875	2063241	2064584	sp|P0AAZ4|RARA_ECOLI Replication-associated recombination protein A OS=Escherichia coli (strain K12) OX=83333 GN=rarA PE=1 SV=1//0	-1.71474
P.b.SM_GM001493	1665264	1665971	-//-	2.28937	P.b.SM_GM002511	2805540	2807852	sp|Q8FHF8|YDEP_ECOL6 Protein YdeP OS=Escherichia coli O6:H1 (strain CFT073 / ATCC 700928 / UPEC) OX=199310 GN=ydeP PE=3 SV=1//0	-1.71241
Novel01183	4607658	4608378	PF00206:Lyase	2.28704	P.b.SM_GM001061	1172937	1175195	sp|P54934|BISC_CERSP Biotin sulfoxide reductase OS=Cereibacter sphaeroides OX=1063 PE=3 SV=1//0	-1.71211
P.b.SM_GM000445	497260	498522	sp|C6DJR2|RHAA_PECCP L-rhamnose isomerase OS=Pectobacterium carotovorum subsp. carotovorum (strain PC1) OX=561230 GN=rhaA PE=3 SV=1//0	2.28573	P.b.SM_GM001898	2092150	2093484	sp|Q6D411|HISX_PECAS Histidinol dehydrogenase OS=Pectobacterium atrosepticum (strain SCRI 1043 / ATCC BAA-672) OX=218491 GN=hisD PE=3 SV=1//0	-1.71121
P.b.SM_GM002848	3163775	3164551	sp|P34200|FLIP_PECCC Flagellar biosynthetic protein FliP OS=Pectobacterium carotovorum subsp. carotovorum OX=555 GN=fliP PE=3 SV=1//1.48997e-158	2.28461	P.b.SM_GM001189	1321882	1323873	sp|P0ABI8|CYOB_ECOLI Cytochrome bo(3) ubiquinol oxidase subunit 1 OS=Escherichia coli (strain K12) OX=83333 GN=cyoB PE=1 SV=1//0	-1.7111
P.b.SM_GM002769	3081433	3082167	sp|P0A2C9|FABG_SALTY 3-oxoacyl-[acyl-carrier-protein] reductase FabG OS=Salmonella typhimurium (strain LT2 / SGSC1412 / ATCC 700720) OX=99287 GN=fabG PE=1 SV=1//6.5254e-138	2.28203	P.b.SM_GM003529	3919717	3920652	sp|O34760|YTNP_BACSU Probable quorum-quenching lactonase YtnP OS=Bacillus subtilis (strain 168) OX=224308 GN=ytnP PE=1 SV=2//1.24365e-08	-1.71068
Novel01137	4450863	4451377	PF01381:Helix-turn-helix	2.27901	Novel01087	4269938	4271330	PF12848:ABC transporter|PF00005:ABC transporter	-1.70868
P.b.SM_GM003507	3893381	3894103	sp|O34677|GLNQ_BACSU Glutamine transport ATP-binding protein GlnQ OS=Bacillus subtilis (strain 168) OX=224308 GN=glnQ PE=2 SV=1//1.80152e-104	2.27774	P.b.SM_GM002097	2331644	2332345	sp|Q7CQE0|TSAB_SALTY tRNA threonylcarbamoyladenosine biosynthesis protein TsaB OS=Salmonella typhimurium (strain LT2 / SGSC1412 / ATCC 700720) OX=99287 GN=tsaB PE=1 SV=1//9.41882e-100	-1.70645
Novel00199	761422	762324	PF16884:N-terminal domain of oxidoreductase|PF00107:Zinc-binding dehydrogenase	2.27398	P.b.SM_GM004088	4539910	4541997	sp|P15977|MALQ_ECOLI 4-alpha-glucanotransferase OS=Escherichia coli (strain K12) OX=83333 GN=malQ PE=1 SV=2//0	-1.69812
Novel00046	207875	209069	PF02219:Methylenetetrahydrofolate reductase	2.26413	P.b.SM_GM000108	122778	123968	sp|H3ZPL1|ARAT1_THELN Aromatic-amino-acid aminotransferase 1 OS=Thermococcus litoralis (strain ATCC 51850 / DSM 5473 / JCM 8560 / NS-C) OX=523849 GN=OCC_04335 PE=1 SV=1//1.31691e-70	-1.69791
P.b.SM_GM004132	4593433	4593618	sp|P0ADN9|YIFL_SHIFL Uncharacterized lipoprotein YifL OS=Shigella flexneri OX=623 GN=yifL PE=3 SV=1//2.81165e-08	2.26196	P.b.SM_GM003754	4181726	4183126	sp|C6DEW0|LEUC_PECCP 3-isopropylmalate dehydratase large subunit OS=Pectobacterium carotovorum subsp. carotovorum (strain PC1) OX=561230 GN=leuC PE=3 SV=1//0	-1.69791
Novel01125	4388363	4388623	PF04204:Homoserine O-succinyltransferase	2.25999	P.b.SM_GM003011	3341717	3343066	sp|P33901|NUOF_SALTY NADH-quinone oxidoreductase subunit F OS=Salmonella typhimurium (strain LT2 / SGSC1412 / ATCC 700720) OX=99287 GN=nuoF PE=3 SV=2//0	-1.69245
Novel00978	3803006	3803458	PF05943:EvpB/VC_A0108, tail sheath N-terminal domain|PF18945:EvpB/VC_A0108, tail sheath gpW/gp25-like domain	2.25542	P.b.SM_GM000937	1041285	1042619	sp|O17405|PLDL_CAEEL Probable phospholipase D F09G2.8 OS=Caenorhabditis elegans OX=6239 GN=F09G2.8 PE=1 SV=2//1.28752e-43	-1.69074
Novel00004	15967	16990	PF06958:S-type Pyocin	2.25184	P.b.SM_GM003980	4421121	4423235	sp|C6DG80|EFG_PECCP Elongation factor G OS=Pectobacterium carotovorum subsp. carotovorum (strain PC1) OX=561230 GN=fusA PE=3 SV=1//0	-1.68602
P.b.SM_GM002050	2267556	2267912	sp|C6DFY9|RL20_PECCP 50S ribosomal protein L20 OS=Pectobacterium carotovorum subsp. carotovorum (strain PC1) OX=561230 GN=rplT PE=3 SV=1//7.91783e-46	2.25034	P.b.SM_GM002913	3230927	3232108	sp|A4W4R9|DGOD_ENT38 D-galactonate dehydratase OS=Enterobacter sp. (strain 638) OX=399742 GN=dgoD PE=3 SV=1//6.57493e-65	-1.68497
Novel00164	648909	651360	PF08240:Alcohol dehydrogenase GroES-like domain|PF00107:Zinc-binding dehydrogenase	2.24995	P.b.SM_GM001442	1608058	1609410	sp|Q8FJZ8|DCUC_ECOL6 Anaerobic C4-dicarboxylate transporter DcuC OS=Escherichia coli O6:H1 (strain CFT073 / ATCC 700928 / UPEC) OX=199310 GN=dcuC PE=3 SV=1//0	-1.68399
P.b.SM_GM002549	2847288	2847377	-//-	2.24877	P.b.SM_GM002098	2332467	2333069	sp|P0AA91|YEAY_ECOLI Uncharacterized lipoprotein YeaY OS=Escherichia coli (strain K12) OX=83333 GN=yeaY PE=3 SV=1//4.70029e-64	-1.68042
P.b.SM_GM001458	1626692	1627972	sp|P71053|EPSD_BACSU Putative glycosyltransferase EpsD OS=Bacillus subtilis (strain 168) OX=224308 GN=epsD PE=2 SV=1//7.43915e-12	2.2485	P.b.SM_GM001891	2085355	2087217	sp|A0A1I9LN01|LAF3_ARATH Protein LONG AFTER FAR-RED 3 OS=Arabidopsis thaliana OX=3702 GN=LAF3 PE=2 SV=1//7.87889e-14	-1.67779
Novel00042	197133	197448	PF01340:Met Apo-repressor, MetJ	2.24837	P.b.SM_GM001926	2125748	2127541	sp|Q6D437|MSBA_PECAS ATP-dependent lipid A-core flippase OS=Pectobacterium atrosepticum (strain SCRI 1043 / ATCC BAA-672) OX=218491 GN=msbA PE=3 SV=2//0	-1.67611
Novel00814	3210848	3211351	PF10796:Sigma-S stabilisation anti-adaptor protein	2.2478	P.b.SM_GM000436	484534	485631	sp|P77562|YAIW_ECOLI Uncharacterized protein YaiW OS=Escherichia coli (strain K12) OX=83333 GN=yaiW PE=4 SV=1//1.51661e-168	-1.67515
P.b.SM_GM001200	1337618	1337941	sp|P0AAR9|YBAV_SHIFL Uncharacterized protein YbaV OS=Shigella flexneri OX=623 GN=ybaV PE=3 SV=1//5.21615e-22	2.24674	P.b.SM_GM001688	1875241	1875783	sp|O69199|CYAB_AERHY Adenylate cyclase CyaB OS=Aeromonas hydrophila OX=644 GN=cyaB PE=1 SV=3//1.2362e-54	-1.67504
P.b.SM_GM001163	1299168	1299770	sp|P57279|AHPC_BUCAI Alkyl hydroperoxide reductase C OS=Buchnera aphidicola subsp. Acyrthosiphon pisum (strain APS) OX=107806 GN=BU182 PE=3 SV=1//2.08757e-90	2.24671	P.b.SM_GM002739	3049324	3050040	sp|P47200|FNRA_STUST Transcriptional activator protein FnrA OS=Stutzerimonas stutzeri OX=316 GN=fnrA PE=4 SV=1//1.46565e-13	-1.67438
P.b.SM_GM002874	3187205	3187702	sp|P21821|CHEW_KLEAK Chemotaxis protein CheW OS=Klebsiella aerogenes (strain ATCC 13048 / DSM 30053 / CCUG 1429 / JCM 1235 / KCTC 2190 / NBRC 13534 / NCIMB 10102 / NCTC 10006 / CDC 819-56) OX=1028307 GN=cheW PE=4 SV=2//4.06593e-87	2.24586	P.b.SM_GM000208	232678	236706	sp|C6DHR5|RPOB_PECCP DNA-directed RNA polymerase subunit beta OS=Pectobacterium carotovorum subsp. carotovorum (strain PC1) OX=561230 GN=rpoB PE=3 SV=1//0	-1.67323
Novel00781	3108857	3110508	PF00582:Universal stress protein family	2.24268	P.b.SM_GM003830	4269605	4271251	sp|A0A0H2VFI8|ETTA_ECOL6 Energy-dependent translational throttle protein EttA OS=Escherichia coli O6:H1 (strain CFT073 / ATCC 700928 / UPEC) OX=199310 GN=ettA PE=1 SV=1//0	-1.67123
Novel00545	2144368	2145581	PF00155:Aminotransferase class I and II	2.23912	P.b.SM_GM003780	4209481	4210251	sp|P30149|YABI_ECOLI Inner membrane protein YabI OS=Escherichia coli (strain K12) OX=83333 GN=yabI PE=1 SV=2//2.14751e-106	-1.6693
Novel00861	3401287	3401635	PF04175:Protein of unknown function (DUF406)	2.23911	P.b.SM_GM003862	4304771	4306051	sp|P25519|HFLX_ECOLI GTPase HflX OS=Escherichia coli (strain K12) OX=83333 GN=hflX PE=1 SV=3//0	-1.66828
Novel01224	4766822	4767489	-	2.23688	P.b.SM_GM002543	2842512	2842979	sp|P0A1X0|SLYB_SALTY Outer membrane lipoprotein SlyB OS=Salmonella typhimurium (strain LT2 / SGSC1412 / ATCC 700720) OX=99287 GN=slyB PE=1 SV=1//1.8168e-52	-1.66778
P.b.SM_GM002926	3247681	3248001	-//-	2.2356	P.b.SM_GM004110	4570618	4571880	sp|Q6CZI7|GLPB_PECAS Anaerobic glycerol-3-phosphate dehydrogenase subunit B OS=Pectobacterium atrosepticum (strain SCRI 1043 / ATCC BAA-672) OX=218491 GN=glpB PE=3 SV=1//0	-1.66737
P.b.SM_GM000456	508059	509015	sp|Q5PGP5|GSIC_SALPA Glutathione transport system permease protein GsiC OS=Salmonella paratyphi A (strain ATCC 9150 / SARB42) OX=295319 GN=gsiC PE=3 SV=1//2.85067e-39	2.22466	P.b.SM_GM001350	1506024	1507478	sp|P45604|PTW3C_KLEPN PTS system N-acetylglucosamine-specific EIICBA component OS=Klebsiella pneumoniae OX=573 GN=nagE PE=3 SV=1//4.53672e-99	-1.66725
P.b.SM_GM002535	2834567	2835871	sp|P21345|GLTP_ECOLI Proton/glutamate-aspartate symporter OS=Escherichia coli (strain K12) OX=83333 GN=gltP PE=1 SV=2//7.69725e-75	2.22179	P.b.SM_GM003526	3916919	3918253	sp|A7PZL3|PGLR_VITVI Probable polygalacturonase OS=Vitis vinifera OX=29760 GN=GSVIVT00026920001 PE=1 SV=1//2.28335e-16	-1.66218
Novel00817	3248856	3253833	PF18186:SMODS and SLOG-associating 2TM effector domain family 4|PF00656:Caspase domain|PF18144:Second Messenger Oligonucleotide or Dinucleotide Synthetase domain|PF18134:Adenylyl/Guanylyl and SMODS C-terminal sensor domain	2.21854	P.b.SM_GM002752	3066761	3067303	sp|Q6D673|Y1814_PECAS UPF0227 protein ECA1814 OS=Pectobacterium atrosepticum (strain SCRI 1043 / ATCC BAA-672) OX=218491 GN=ECA1814 PE=3 SV=1//1.35248e-129	-1.6621
P.b.SM_GM003107	3438538	3440034	sp|P31703|GSPE_PECCC Type II secretion system protein E OS=Pectobacterium carotovorum subsp. carotovorum OX=555 GN=outE PE=3 SV=1//0	2.20931	P.b.SM_GM000739	812326	813222	sp|P52662|PECT_DICD3 HTH-type transcriptional regulator PecT OS=Dickeya dadantii (strain 3937) OX=198628 GN=pecT PE=3 SV=1//7.20861e-37	-1.66113
P.b.SM_GM001911	2108071	2108946	sp|P17725|CITE_KLEPN Citrate lyase subunit beta OS=Klebsiella pneumoniae OX=573 GN=citE PE=1 SV=2//2.33941e-137	2.20899	P.b.SM_GM002622	2928030	2929253	-//-	-1.66
Novel00078	311967	312406	PF01272:Transcription elongation factor, GreA/GreB, C-term|PF14760:Rnk N-terminus	2.20394	P.b.SM_GM000880	977530	978462	sp|C6D9M5|HEM6_PECCP Oxygen-dependent coproporphyrinogen-III oxidase OS=Pectobacterium carotovorum subsp. carotovorum (strain PC1) OX=561230 GN=hemF PE=3 SV=1//0	-1.65962
P.b.SM_GM001232	1371015	1372922	-//-	2.20169	P.b.SM_GM003118	3451895	3454348	sp|P77338|MSCK_ECOLI Mechanosensitive channel MscK OS=Escherichia coli (strain K12) OX=83333 GN=mscK PE=1 SV=1//2.58649e-29	-1.65496
P.b.SM_GM004400	4893955	4894350	sp|P0ADU5|YGIW_ECOLI Protein YgiW OS=Escherichia coli (strain K12) OX=83333 GN=ygiW PE=1 SV=1//3.95451e-38	2.19622	P.b.SM_GM002855	3170890	3171603	sp|Q6D6H3|FLGH_PECAS Flagellar L-ring protein OS=Pectobacterium atrosepticum (strain SCRI 1043 / ATCC BAA-672) OX=218491 GN=flgH PE=3 SV=2//2.50634e-138	-1.65427
P.b.SM_GM003863	4306146	4306445	sp|B2TY47|HFQ_SHIB3 RNA-binding protein Hfq OS=Shigella boydii serotype 18 (strain CDC 3083-94 / BS512) OX=344609 GN=hfq PE=3 SV=1//4.48216e-43	2.19301	P.b.SM_GM003961	4411930	4412220	sp|Q6CZY3|RS14_PECAS 30S ribosomal protein S14 OS=Pectobacterium atrosepticum (strain SCRI 1043 / ATCC BAA-672) OX=218491 GN=rpsN PE=3 SV=1//6.77181e-64	-1.65309
P.b.SM_GM004386	4878873	4879496	sp|Q9RB10|DSBA_PECCC Thiol:disulfide interchange protein DsbA OS=Pectobacterium carotovorum subsp. carotovorum OX=555 GN=dsbA PE=3 SV=1//1.59205e-150	2.19109	sRNA00351	4775446	4775522	-	-1.65231
P.b.SM_GM004228	4708119	4708991	sp|P0A1U2|BIOP_SALTY Biotin transporter OS=Salmonella typhimurium (strain LT2 / SGSC1412 / ATCC 700720) OX=99287 GN=bioP PE=3 SV=1//6.38021e-136	2.19076	P.b.SM_GM000074	82724	86203	sp|P37650|BCSC_ECOLI Cellulose synthase operon protein C OS=Escherichia coli (strain K12) OX=83333 GN=bcsC PE=1 SV=3//0	-1.64832
Novel00134	494994	495509	PF12729:Four helix bundle sensory module for signal transduction	2.18776	P.b.SM_GM003855	4297540	4297959	sp|Q6D075|YQGF_PECAS Putative pre-16S rRNA nuclease OS=Pectobacterium atrosepticum (strain SCRI 1043 / ATCC BAA-672) OX=218491 GN=yqgF PE=3 SV=1//5.88148e-94	-1.6432
P.b.SM_GM001449	1617824	1618216	sp|Q6T1W8|FDTA_ANETH TDP-4-oxo-6-deoxy-alpha-D-glucose-3,4-oxoisomerase OS=Aneurinibacillus thermoaerophilus OX=143495 GN=fdtA PE=1 SV=1//1.19319e-46	2.18767	P.b.SM_GM002498	2788038	2788478	sp|A0A0C5XKJ0|PARS_SPHYB Prs ADP-ribosylating antitoxin OS=Sphingobium sp. (strain YBL2) OX=484429 GN=parS PE=1 SV=1//8.55198e-06	-1.64226
P.b.SM_GM001996	2210527	2210637	-//-	2.18543	P.b.SM_GM002753	3067466	3068473	sp|C6DKR8|NAGZ_PECCP Beta-hexosaminidase OS=Pectobacterium carotovorum subsp. carotovorum (strain PC1) OX=561230 GN=nagZ PE=3 SV=1//0	-1.64112
P.b.SM_GM002038	2254239	2254988	sp|P0AE41|YPDB_SHIFL Transcriptional regulatory protein YpdB OS=Shigella flexneri OX=623 GN=ypdB PE=3 SV=1//1.26234e-127	2.18438	P.b.SM_GM001828	2014348	2014965	sp|P0ACA9|GSTB_SHIFL Glutathione S-transferase GstB OS=Shigella flexneri OX=623 GN=gstB PE=3 SV=1//9.71293e-78	-1.64084
P.b.SM_GM001733	1917577	1918080	sp|C6DEE2|DPS_PECCP DNA protection during starvation protein OS=Pectobacterium carotovorum subsp. carotovorum (strain PC1) OX=561230 GN=dps PE=3 SV=1//1.89277e-116	2.18293	P.b.SM_GM004059	4502990	4503709	sp|A0A4P7TS68|OMPR_SHIFM DNA-binding dual transcriptional regulator OmpR OS=Shigella flexneri serotype 5a (strain M90T) OX=1086030 GN=ompR PE=1 SV=1//6.15479e-173	-1.64075
P.b.SM_GM004294	4767258	4768187	-//-	2.18254	P.b.SM_GM003304	3676132	3677352	sp|P37047|CDAR_ECOLI Carbohydrate diacid regulator OS=Escherichia coli (strain K12) OX=83333 GN=cdaR PE=1 SV=2//0	-1.63952
P.b.SM_GM002417	2689851	2691569	-//-	2.18197	P.b.SM_GM003690	4105453	4105977	sp|P49618|LAPT_MANHA Arginine-binding periplasmic protein OS=Mannheimia haemolytica OX=75985 GN=lapT PE=3 SV=1//3.72515e-09	-1.6395
P.b.SM_GM001468	1637343	1637636	-//-	2.1796	P.b.SM_GM003541	3934971	3935783	sp|P0AEY3|MAZG_ECOLI Nucleoside triphosphate pyrophosphohydrolase OS=Escherichia coli (strain K12) OX=83333 GN=mazG PE=1 SV=1//3.32195e-143	-1.63941
P.b.SM_GM002563	2861891	2862304	sp|P52003|MEXR_PSEAE Multidrug resistance operon repressor OS=Pseudomonas aeruginosa (strain ATCC 15692 / DSM 22644 / CIP 104116 / JCM 14847 / LMG 12228 / 1C / PRS 101 / PAO1) OX=208964 GN=mexR PE=1 SV=1//7.69768e-17	2.17449	Novel00093	361306	362448	PF06693:Protein of unknown function (DUF1190)|PF03738:Glutathionylspermidine synthase preATP-grasp	-1.63754
Novel01020	3968120	3968452	PF02152:Dihydroneopterin aldolase	2.1683	P.b.SM_GM002802	3115272	3115580	sp|C6DKX0|HSPQ_PECCP Heat shock protein HspQ OS=Pectobacterium carotovorum subsp. carotovorum (strain PC1) OX=561230 GN=hspQ PE=3 SV=1//4.13241e-68	-1.63206
P.b.SM_GM002154	2390605	2390928	sp|Q6D4S1|Y2319_PECAS UPF0263 protein ECA2319 OS=Pectobacterium atrosepticum (strain SCRI 1043 / ATCC BAA-672) OX=218491 GN=ECA2319 PE=3 SV=1//6.88039e-69	2.16678	P.b.SM_GM003861	4303415	4304674	sp|P0ABC7|HFLK_ECOLI Modulator of FtsH protease HflK OS=Escherichia coli (strain K12) OX=83333 GN=hflK PE=1 SV=1//0	-1.62971
P.b.SM_GM000956	1063094	1063240	-//-	2.16594	P.b.SM_GM004280	4754077	4755237	sp|Q6DAY3|LLDD_PECAS L-lactate dehydrogenase OS=Pectobacterium atrosepticum (strain SCRI 1043 / ATCC BAA-672) OX=218491 GN=lldD PE=3 SV=1//0	-1.62452
Novel00128	448650	448905	-	2.16281	Novel00987	3828777	3829407	PF13580:SIS domain	-1.6236
Novel00674	2597511	2597896	PF06178:Oligogalacturonate-specific porin protein (KdgM)	2.16073	P.b.SM_GM002426	2701271	2701894	sp|P44761|Y575_HAEIN Uncharacterized protein HI_0575 OS=Haemophilus influenzae (strain ATCC 51907 / DSM 11121 / KW20 / Rd) OX=71421 GN=HI_0575 PE=4 SV=1//4.47612e-17	-1.62161
P.b.SM_GM002067	2285606	2287237	sp|Q05526|PLYW_DICD3 Pectate disaccharide-lyase OS=Dickeya dadantii (strain 3937) OX=198628 GN=pelW PE=2 SV=3//0	2.15974	P.b.SM_GM004076	4526097	4527053	sp|Q9XB52|KDGT_PECCC 2-keto-3-deoxygluconate permease OS=Pectobacterium carotovorum subsp. carotovorum OX=555 GN=kdgT PE=3 SV=1//0	-1.62087
P.b.SM_GM001810	1999209	2000297	sp|P45579|HCXA_ECOLI Hydroxycarboxylate dehydrogenase A OS=Escherichia coli (strain K12) OX=83333 GN=hcxA PE=1 SV=2//1.03625e-158	2.15887	P.b.SM_GM000080	93695	95284	sp|A6TFD9|BCSE_KLEP7 Cyclic di-GMP binding protein BcsE OS=Klebsiella pneumoniae subsp. pneumoniae (strain ATCC 700721 / MGH 78578) OX=272620 GN=bcsE PE=1 SV=2//2.9892e-130	-1.61916
P.b.SM_GM002043	2260264	2261430	sp|Q59418|OGL_PECAS Oligogalacturonide lyase OS=Pectobacterium atrosepticum (strain SCRI 1043 / ATCC BAA-672) OX=218491 GN=ogl PE=4 SV=2//0	2.15742	P.b.SM_GM001684	1870773	1871705	sp|Q8ZGV2|DUSC_YERPE tRNA-dihydrouridine(16) synthase OS=Yersinia pestis OX=632 GN=dusC PE=3 SV=2//0	-1.61837
Novel00101	389789	389971	-	2.15437	P.b.SM_GM001126	1240309	1241205	sp|P39592|YWBI_BACSU Uncharacterized HTH-type transcriptional regulator YwbI OS=Bacillus subtilis (strain 168) OX=224308 GN=ywbI PE=3 SV=1//7.98687e-19	-1.61447
P.b.SM_GM003079	3413515	3414141	-//-	2.15111	P.b.SM_GM000477	528970	529947	sp|P0AGB2|SERB_SHIFL Phosphoserine phosphatase OS=Shigella flexneri OX=623 GN=serB PE=3 SV=1//2.01669e-168	-1.61341
P.b.SM_GM003378	3753321	3753470	sp|K4FF95|CSRA_PECPM Translational regulator CsrA OS=Pectobacterium parmentieri OX=1905730 GN=csrA PE=3 SV=1//4.81487e-28	2.15102	P.b.SM_GM001016	1116537	1117250	sp|P0ADS9|YGGN_ECOLI Uncharacterized protein YggN OS=Escherichia coli (strain K12) OX=83333 GN=yggN PE=4 SV=1//5.6035e-100	-1.61228
P.b.SM_GM000275	311951	312361	sp|P0AFW7|RNK_SHIFL Regulator of nucleoside diphosphate kinase OS=Shigella flexneri OX=623 GN=rnk PE=3 SV=1//8.89271e-52	2.14849	P.b.SM_GM002193	2433251	2434192	sp|P0AE27|ARAH_SHIFL L-arabinose transport system permease protein AraH OS=Shigella flexneri OX=623 GN=araH PE=3 SV=2//0	-1.60941
Novel00414	1595957	1596561	PF01292:Prokaryotic cytochrome b561	2.14681	P.b.SM_GM003008	3337273	3337815	sp|Q6D2S4|NUOI_PECAS NADH-quinone oxidoreductase subunit I OS=Pectobacterium atrosepticum (strain SCRI 1043 / ATCC BAA-672) OX=218491 GN=nuoI PE=3 SV=1//5.51751e-130	-1.60822
P.b.SM_GM002618	2921204	2922709	-//-	2.14623	P.b.SM_GM001004	1106477	1107220	sp|Q8N4T8|CBR4_HUMAN 3-oxoacyl-[acyl-carrier-protein] reductase OS=Homo sapiens OX=9606 GN=CBR4 PE=1 SV=3//4.44954e-18	-1.6051
P.b.SM_GM002815	3127788	3128306	sp|C6DKY2|FABA_PECCP 3-hydroxydecanoyl-[acyl-carrier-protein] dehydratase OS=Pectobacterium carotovorum subsp. carotovorum (strain PC1) OX=561230 GN=fabA PE=3 SV=1//8.2888e-122	2.14414	P.b.SM_GM003558	3959049	3960485	sp|C6DDL3|HLDE_PECCP Bifunctional protein HldE OS=Pectobacterium carotovorum subsp. carotovorum (strain PC1) OX=561230 GN=hldE PE=3 SV=1//0	-1.60219
Novel00487	1944050	1944750	-	2.14236	P.b.SM_GM003034	3365902	3366681	sp|P02910|HISJ_SALTY Histidine-binding periplasmic protein OS=Salmonella typhimurium (strain LT2 / SGSC1412 / ATCC 700720) OX=99287 GN=hisJ PE=1 SV=1//5.07107e-134	-1.60031
P.b.SM_GM004449	4947461	4947730	sp|Q8FHF3|HIPB_ECOL6 Antitoxin HipB OS=Escherichia coli O6:H1 (strain CFT073 / ATCC 700928 / UPEC) OX=199310 GN=hipB PE=3 SV=1//9.54067e-13	2.14232	P.b.SM_GM003576	3982793	3984745	sp|P53052|CPDB_YEREN 2&apos;,3&apos;-cyclic-nucleotide 2&apos;-phosphodiesterase/3&apos;-nucleotidase OS=Yersinia enterocolitica OX=630 GN=cpdB PE=3 SV=1//0	-1.59976
sRNA00115	1637148	1637214	-	2.13769	P.b.SM_GM001363	1518706	1521468	sp|P21865|KDPD_ECOLI Sensor protein KdpD OS=Escherichia coli (strain K12) OX=83333 GN=kdpD PE=1 SV=2//0	-1.59949
Novel00792	3150469	3151586	PF00669:Bacterial flagellin N-terminal helical region|PF00700:Bacterial flagellin C-terminal helical region	2.13731	P.b.SM_GM004111	4571870	4573540	sp|P0A9C2|GLPA_SHIFL Anaerobic glycerol-3-phosphate dehydrogenase subunit A OS=Shigella flexneri OX=623 GN=glpA PE=3 SV=1//0	-1.59924
P.b.SM_GM001235	1377446	1379491	-//-	2.13245	P.b.SM_GM000019	21850	22734	sp|B8GKG7|DAPA_METPE 4-hydroxy-tetrahydrodipicolinate synthase OS=Methanosphaerula palustris (strain ATCC BAA-1556 / DSM 19958 / E1-9c) OX=521011 GN=dapA PE=3 SV=1//1.60931e-39	-1.59432
Novel01088	4272743	4273142	PF02203:Tar ligand binding domain homologue	2.13031	P.b.SM_GM003900	4347413	4348819	sp|P55524|Y4KD_SINFN Uncharacterized protein y4kD OS=Sinorhizobium fredii (strain NBRC 101917 / NGR234) OX=394 GN=NGR_a02920 PE=4 SV=1//2.8045e-14	-1.59213
P.b.SM_GM001756	1939302	1939712	-//-	2.12971	P.b.SM_GM000696	758506	759288	sp|P0AC15|DHPS_SHIFL Dihydropteroate synthase OS=Shigella flexneri OX=623 GN=folP PE=3 SV=1//2.98902e-144	-1.59036
P.b.SM_GM002039	2255173	2256396	sp|P37662|YHJX_ECOLI Uncharacterized MFS-type transporter YhjX OS=Escherichia coli (strain K12) OX=83333 GN=yhjX PE=1 SV=1//7.97519e-90	2.12555	P.b.SM_GM002174	2410808	2411569	sp|P31808|YCIK_ECOLI Uncharacterized oxidoreductase YciK OS=Escherichia coli (strain K12) OX=83333 GN=yciK PE=1 SV=3//8.92609e-125	-1.58987
P.b.SM_GM000685	748144	748518	-//-	2.12481	P.b.SM_GM001394	1555754	1555870	sp|P56100|CYDX_ECOLI Cytochrome bd-I ubiquinol oxidase subunit X OS=Escherichia coli (strain K12) OX=83333 GN=cydX PE=1 SV=1//4.3028e-13	-1.58879
P.b.SM_GM004013	4450726	4451049	sp|Q9KMA5|HIGA2_VIBCH Antitoxin HigA-2 OS=Vibrio cholerae serotype O1 (strain ATCC 39315 / El Tor Inaba N16961) OX=243277 GN=higA-2 PE=1 SV=1//2.37243e-10	2.12429	P.b.SM_GM002770	3082182	3083111	sp|P0AAI9|FABD_ECOLI Malonyl CoA-acyl carrier protein transacylase OS=Escherichia coli (strain K12) OX=83333 GN=fabD PE=1 SV=2//3.08637e-173	-1.58585
P.b.SM_GM000752	823565	825028	-//-	2.12399	P.b.SM_GM002052	2269229	2271616	sp|Q6D4H3|SYFB_PECAS Phenylalanine--tRNA ligase beta subunit OS=Pectobacterium atrosepticum (strain SCRI 1043 / ATCC BAA-672) OX=218491 GN=pheT PE=3 SV=1//0	-1.58289
P.b.SM_GM000680	745108	745578	sp|C6DKH0|ARGR_PECCP Arginine repressor OS=Pectobacterium carotovorum subsp. carotovorum (strain PC1) OX=561230 GN=argR PE=3 SV=1//1.02584e-110	2.11665	Novel00958	3747108	3747721	PF00448:SRP54-type protein, GTPase domain|PF02881:SRP54-type protein, helical bundle domain	-1.58217
Novel00191	737056	738787	PF00589:Phage integrase family	2.11536	P.b.SM_GM003543	3938466	3939818	sp|Q6D178|RLMD_PECAS 23S rRNA (uracil(1939)-C(5))-methyltransferase RlmD OS=Pectobacterium atrosepticum (strain SCRI 1043 / ATCC BAA-672) OX=218491 GN=rlmD PE=3 SV=1//0	-1.57927
P.b.SM_GM004001	4440894	4442078	sp|Q92A41|Y2081_LISIN Uncharacterized protein Lin2081 OS=Listeria innocua serovar 6a (strain ATCC BAA-680 / CLIP 11262) OX=272626 GN=lin2081 PE=3 SV=1//1.42837e-76	2.11169	P.b.SM_GM000723	792847	794730	sp|P0A9P8|DEAD_SHIFL ATP-dependent RNA helicase DeaD OS=Shigella flexneri OX=623 GN=deaD PE=3 SV=2//2.12746e-41	-1.5761
P.b.SM_GM000296	328860	329264	sp|P0ADW3|YHCB_ECOLI Inner membrane protein YhcB OS=Escherichia coli (strain K12) OX=83333 GN=yhcB PE=1 SV=2//2.90927e-49	2.10819	P.b.SM_GM000315	352072	352806	sp|C6DIR2|MTGA_PECCP Biosynthetic peptidoglycan transglycosylase OS=Pectobacterium carotovorum subsp. carotovorum (strain PC1) OX=561230 GN=mtgA PE=3 SV=1//6.78447e-169	-1.57414
P.b.SM_GM001788	1971587	1971898	sp|P0AD23|YEJG_SHIFL Uncharacterized protein YejG OS=Shigella flexneri OX=623 GN=yejG PE=4 SV=1//2.30051e-40	2.10797	P.b.SM_GM003700	4117200	4118183	sp|P40883|PCHR_PSEAE Regulatory protein PchR OS=Pseudomonas aeruginosa (strain ATCC 15692 / DSM 22644 / CIP 104116 / JCM 14847 / LMG 12228 / 1C / PRS 101 / PAO1) OX=208964 GN=pchR PE=2 SV=1//2.99928e-10	-1.57221
sRNA00313	4404394	4404448	-	2.10376	P.b.SM_GM000051	52645	53436	-//-	-1.57014
P.b.SM_GM002339	2593384	2593560	-//-	2.1006	P.b.SM_GM001938	2143028	2143576	sp|P0AB09|YCBK_SHIFL Uncharacterized protein YcbK OS=Shigella flexneri OX=623 GN=ycbK PE=3 SV=1//8.52018e-94	-1.56661
P.b.SM_GM000442	495510	495641	-//-	2.1003	P.b.SM_GM003774	4201846	4202862	sp|P31550|THIB_ECOLI Thiamine-binding periplasmic protein OS=Escherichia coli (strain K12) OX=83333 GN=thiB PE=1 SV=2//1.25247e-175	-1.56525
P.b.SM_GM003492	3880716	3881369	sp|Q8X800|METI_ECO57 D-methionine transport system permease protein MetI OS=Escherichia coli O157:H7 OX=83334 GN=metI PE=3 SV=1//7.36448e-89	2.09629	P.b.SM_GM002870	3182947	3183957	sp|Q6D6I7|CHEB_PECAS Protein-glutamate methylesterase/protein-glutamine glutaminase OS=Pectobacterium atrosepticum (strain SCRI 1043 / ATCC BAA-672) OX=218491 GN=cheB PE=1 SV=1//0	-1.56472
P.b.SM_GM002481	2764948	2765451	sp|P0A865|TPX_SHIFL Thiol peroxidase OS=Shigella flexneri OX=623 GN=tpx PE=3 SV=2//1.07645e-93	2.0961	P.b.SM_GM001856	2038650	2040086	sp|P75822|YBJT_ECOLI Putative NAD(P)-binding protein YbjT OS=Escherichia coli (strain K12) OX=83333 GN=ybjT PE=3 SV=2//0	-1.56414
P.b.SM_GM003916	4363694	4364260	sp|C6DFP1|EFP_PECCP Elongation factor P OS=Pectobacterium carotovorum subsp. carotovorum (strain PC1) OX=561230 GN=efp PE=3 SV=1//6.68263e-136	2.09452	P.b.SM_GM003061	3392814	3395180	sp|P26949|CAF1A_YERPE F1 capsule-anchoring protein OS=Yersinia pestis OX=632 GN=caf1A PE=1 SV=2//7.87286e-21	-1.56401
Novel00643	2459713	2462085	-	2.0931	Novel00558	2180475	2181051	PF03932:CutC family	-1.56297
Novel00780	3108193	3108441	-	2.09004	P.b.SM_GM002509	2803405	2804475	sp|P0ACP0|CYTR_SHIFL HTH-type transcriptional repressor CytR OS=Shigella flexneri OX=623 GN=cytR PE=3 SV=1//1.05523e-16	-1.56131
P.b.SM_GM000528	591440	591937	-//-	2.08427	P.b.SM_GM003715	4138926	4139780	sp|P0AE15|AMPE_SHIFL Protein AmpE OS=Shigella flexneri OX=623 GN=ampE PE=3 SV=1//1.97877e-94	-1.56042
P.b.SM_GM004311	4788036	4788677	sp|P53655|SODM_YEREN Superoxide dismutase [Mn] OS=Yersinia enterocolitica OX=630 GN=sodA PE=3 SV=1//4.34194e-136	2.08351	P.b.SM_GM004256	4734028	4734624	sp|Q6DAW0|SLMA_PECAS Nucleoid occlusion factor SlmA OS=Pectobacterium atrosepticum (strain SCRI 1043 / ATCC BAA-672) OX=218491 GN=slmA PE=3 SV=1//1.01071e-122	-1.56027
P.b.SM_GM002464	2745790	2746395	sp|Q6D5N6|AZOR_PECAS FMN-dependent NADH:quinone oxidoreductase OS=Pectobacterium atrosepticum (strain SCRI 1043 / ATCC BAA-672) OX=218491 GN=azoR PE=3 SV=3//1.25297e-140	2.083	P.b.SM_GM000350	388656	389483	sp|Q46857|DKGA_ECOLI 2,5-diketo-D-gluconic acid reductase A OS=Escherichia coli (strain K12) OX=83333 GN=dkgA PE=1 SV=3//4.81152e-148	-1.55709
P.b.SM_GM002837	3154176	3154490	sp|Q6D6F8|FLIE_PECAS Flagellar hook-basal body complex protein FliE OS=Pectobacterium atrosepticum (strain SCRI 1043 / ATCC BAA-672) OX=218491 GN=fliE PE=3 SV=1//1.74397e-67	2.08188	Novel00403	1553137	1558017	PF02322:Cytochrome bd terminal oxidase subunit II|PF01618:MotA/TolQ/ExbB proton channel family|PF01654:Cytochrome bd terminal oxidase subunit I|PF03061:Thioesterase superfamily|PF02472:Biopolymer transport protein ExbD/TolR	-1.55561
P.b.SM_GM002849	3164590	3164841	sp|P34201|FLIQ_PECCC Flagellar biosynthetic protein FliQ OS=Pectobacterium carotovorum subsp. carotovorum OX=555 GN=fliQ PE=3 SV=1//4.66065e-27	2.08013	P.b.SM_GM003627	4033261	4034142	-//-	-1.5511
P.b.SM_GM003002	3330888	3331199	sp|P0AEH5|ELAB_ECOLI Protein ElaB OS=Escherichia coli (strain K12) OX=83333 GN=elaB PE=1 SV=1//4.49598e-12	2.07963	P.b.SM_GM003344	3718729	3719691	sp|P17424|RIR4_SALTY Ribonucleoside-diphosphate reductase 2 subunit beta OS=Salmonella typhimurium (strain LT2 / SGSC1412 / ATCC 700720) OX=99287 GN=nrdF PE=1 SV=2//0	-1.55054
P.b.SM_GM001008	1110000	1110281	sp|P55607|Y4OV_SINFN Uncharacterized protein y4oV OS=Sinorhizobium fredii (strain NBRC 101917 / NGR234) OX=394 GN=NGR_a02140 PE=4 SV=1//6.61134e-35	2.07476	P.b.SM_GM001879	2068660	2069991	sp|P0AA82|CODB_ECOLI Cytosine permease OS=Escherichia coli (strain K12) OX=83333 GN=codB PE=1 SV=1//2.25589e-17	-1.54602
P.b.SM_GM002773	3085165	3085335	sp|C6DKT7|RL32_PECCP 50S ribosomal protein L32 OS=Pectobacterium carotovorum subsp. carotovorum (strain PC1) OX=561230 GN=rpmF PE=3 SV=1//3.53784e-33	2.06841	Novel00786	3124097	3124324	PF01389:OmpA-like transmembrane domain	-1.54452
Novel01042	4133477	4134328	PF07729:FCD domain|PF00392:Bacterial regulatory proteins, gntR family	2.05645	P.b.SM_GM000890	989763	990362	sp|P76537|YFEY_ECOLI Uncharacterized protein YfeY OS=Escherichia coli (strain K12) OX=83333 GN=yfeY PE=1 SV=1//1.40551e-55	-1.54238
Novel01028	4016000	4017260	-	2.05353	P.b.SM_GM000285	318649	319722	sp|Q8D1Q8|KDSD_YERPE Arabinose 5-phosphate isomerase KdsD OS=Yersinia pestis OX=632 GN=kdsD PE=3 SV=2//0	-1.53551
P.b.SM_GM004410	4906444	4907064	sp|Q6CYI7|RSMG_PECAS Ribosomal RNA small subunit methyltransferase G OS=Pectobacterium atrosepticum (strain SCRI 1043 / ATCC BAA-672) OX=218491 GN=rsmG PE=3 SV=1//5.93358e-143	2.0487	P.b.SM_GM001271	1422997	1425429	sp|P77504|YBBP_ECOLI Uncharacterized ABC transporter permease YbbP OS=Escherichia coli (strain K12) OX=83333 GN=ybbP PE=3 SV=1//2.37769e-97	-1.53438
P.b.SM_GM003769	4197738	4198646	-//-	2.04589	P.b.SM_GM003022	3354250	3354642	sp|Q6D2Q7|Y3038_PECAS UPF0208 membrane protein ECA3038 OS=Pectobacterium atrosepticum (strain SCRI 1043 / ATCC BAA-672) OX=218491 GN=ECA3038 PE=3 SV=1//3.82854e-87	-1.53298
P.b.SM_GM003117	3451542	3451814	sp|O07597|DAAA_BACSU D-alanine aminotransferase OS=Bacillus subtilis (strain 168) OX=224308 GN=dat PE=3 SV=1//2.28324e-19	2.04447	P.b.SM_GM000103	117807	118919	sp|P25399|LIVJ_CITFR Leu/Ile/Val-binding protein OS=Citrobacter freundii OX=546 GN=livJ PE=3 SV=1//0	-1.53129
P.b.SM_GM004002	4442113	4443126	-//-	2.04355	P.b.SM_GM002338	2592231	2593262	sp|O32223|IOLW_BACSU scyllo-inositol 2-dehydrogenase (NADP(+)) IolW OS=Bacillus subtilis (strain 168) OX=224308 GN=iolW PE=1 SV=1//8.19107e-07	-1.52697
P.b.SM_GM001145	1275462	1275746	sp|Q6D871|PPNP_PECAS Pyrimidine/purine nucleoside phosphorylase OS=Pectobacterium atrosepticum (strain SCRI 1043 / ATCC BAA-672) OX=218491 GN=ppnP PE=3 SV=1//6.62669e-63	2.03038	P.b.SM_GM003847	4289797	4291779	sp|Q8ZHG8|SPEA_YERPE Biosynthetic arginine decarboxylase OS=Yersinia pestis OX=632 GN=speA PE=3 SV=1//0	-1.52525
P.b.SM_GM002342	2597065	2597817	-//-	2.02514	P.b.SM_GM003058	3390675	3391223	-//-	-1.52479
Novel00880	3478688	3479246	PF03721:UDP-glucose/GDP-mannose dehydrogenase family, NAD binding domain	2.02062	P.b.SM_GM003376	3751189	3751617	sp|P0ADR1|YQAA_SHIFL Inner membrane protein YqaA OS=Shigella flexneri OX=623 GN=yqaA PE=3 SV=1//1.01378e-44	-1.52419
P.b.SM_GM001236	1379820	1381937	sp|P39396|BTST_ECOLI Pyruvate/proton symporter BtsT OS=Escherichia coli (strain K12) OX=83333 GN=btsT PE=1 SV=2//0	2.01896	P.b.SM_GM001362	1518020	1518700	sp|P21866|KDPE_ECOLI KDP operon transcriptional regulatory protein KdpE OS=Escherichia coli (strain K12) OX=83333 GN=kdpE PE=1 SV=3//2.43605e-101	-1.52299
P.b.SM_GM003660	4072116	4072652	-//-	2.01758	P.b.SM_GM001975	2186136	2187893	sp|Q6D497|SYD_PECAS Aspartate--tRNA ligase OS=Pectobacterium atrosepticum (strain SCRI 1043 / ATCC BAA-672) OX=218491 GN=aspS PE=3 SV=1//0	-1.5186
sRNA00307	4314561	4314847	-	2.01528	P.b.SM_GM000284	318063	318629	sp|P67654|KDSC_SHIFL 3-deoxy-D-manno-octulosonate 8-phosphate phosphatase KdsC OS=Shigella flexneri OX=623 GN=kdsC PE=3 SV=1//2.64903e-101	-1.51216
Novel01225	4771878	4772267	PF03472:Autoinducer binding domain|PF00196:Bacterial regulatory proteins, luxR family	2.01466	P.b.SM_GM001281	1436468	1436845	sp|P76569|YFGD_ECOLI Uncharacterized protein YfgD OS=Escherichia coli (strain K12) OX=83333 GN=yfgD PE=1 SV=1//4.61387e-55	-1.51055
P.b.SM_GM000039	39386	39649	sp|Q45399|PTEB_GEOSE PTS system cellobiose-specific EIIB component OS=Geobacillus stearothermophilus OX=1422 GN=celA PE=1 SV=1//9.16923e-17	2.00971	P.b.SM_GM002757	3070521	3070871	sp|P44956|HINT_HAEIN Purine nucleoside phosphoramidase OS=Haemophilus influenzae (strain ATCC 51907 / DSM 11121 / KW20 / Rd) OX=71421 GN=HI_0961 PE=1 SV=1//1.69565e-54	-1.50914
Novel01266	4914962	4915120	-	2.00932	P.b.SM_GM003866	4309554	4311221	sp|P26365|AMIB_ECOLI N-acetylmuramoyl-L-alanine amidase AmiB OS=Escherichia coli (strain K12) OX=83333 GN=amiB PE=1 SV=2//0	-1.50628
Novel00159	617579	617855	-	2.00456	P.b.SM_GM003233	3581899	3583206	sp|Q6D266|PEPB_PECAS Peptidase B OS=Pectobacterium atrosepticum (strain SCRI 1043 / ATCC BAA-672) OX=218491 GN=pepB PE=3 SV=1//0	-1.5053
P.b.SM_GM003582	3989502	3990122	sp|P0A9L4|FKBB_SHIFL FKBP-type 22 kDa peptidyl-prolyl cis-trans isomerase OS=Shigella flexneri OX=623 GN=fklB PE=3 SV=2//2.76169e-116	2.00313	P.b.SM_GM001360	1515558	1517201	sp|P36938|PGM_ECOLI Phosphoglucomutase OS=Escherichia coli (strain K12) OX=83333 GN=pgm PE=1 SV=1//0	-1.5029
P.b.SM_GM000487	538830	540791	sp|P17315|CIRA_ECOLI Colicin I receptor OS=Escherichia coli (strain K12) OX=83333 GN=cirA PE=1 SV=2//2.807e-109	2.0018
P.b.SM_GM003711	4133524	4134288	sp|P0CL10|PDHR_SALTY Pyruvate dehydrogenase complex repressor OS=Salmonella typhimurium (strain LT2 / SGSC1412 / ATCC 700720) OX=99287 GN=pdhR PE=3 SV=1//8.8199e-140	2.00164
P.b.SM_GM001032	1133971	1134192	sp|P65297|YGDR_SHIFL Uncharacterized lipoprotein YgdR OS=Shigella flexneri OX=623 GN=ygdR PE=3 SV=1//2.09943e-24	2.00117
Novel00425	1621791	1624213	PF00535:Glycosyl transferase family 2	1.99784
P.b.SM_GM003846	4289322	4289738	-//-	1.99701
P.b.SM_GM000765	839443	841587	sp|P16551|RAFA_ECOLX Alpha-galactosidase OS=Escherichia coli OX=562 GN=rafA PE=1 SV=1//0	1.99688
P.b.SM_GM004235	4714296	4714766	sp|C6DIA3|SECB_PECCP Protein-export protein SecB OS=Pectobacterium carotovorum subsp. carotovorum (strain PC1) OX=561230 GN=secB PE=3 SV=1//1.16142e-112	1.99686
P.b.SM_GM003551	3950852	3951085	sp|Q46916|GUDP_ECOLI Probable galactarate/D-glucarate transporter GudP OS=Escherichia coli (strain K12) OX=83333 GN=gudP PE=1 SV=1//1.18368e-07	1.99675
Novel00946	3700959	3701686	PF12627:Probable RNA and SrmB- binding site of polymerase A|PF01743:Poly A polymerase head domain	1.99558
P.b.SM_GM000863	956017	957054	sp|O07008|GANR_BACSU HTH-type transcriptional regulator GanR OS=Bacillus subtilis (strain 168) OX=224308 GN=ganR PE=1 SV=1//2.30826e-47	1.98894
P.b.SM_GM001081	1195047	1195841	sp|P0A1X6|MAP1_SALTY Methionine aminopeptidase OS=Salmonella typhimurium (strain LT2 / SGSC1412 / ATCC 700720) OX=99287 GN=map PE=1 SV=2//9.15538e-172	1.9878
P.b.SM_GM001338	1492577	1493455	sp|P0A2L3|CORC_SALTY Magnesium and cobalt efflux protein CorC OS=Salmonella typhimurium (strain LT2 / SGSC1412 / ATCC 700720) OX=99287 GN=corC PE=1 SV=1//1.48863e-170	1.98733
P.b.SM_GM001630	1814447	1814926	-//-	1.98548
P.b.SM_GM002086	2303025	2304581	sp|P0AEC0|YOAE_ECOLI UPF0053 inner membrane protein YoaE OS=Escherichia coli (strain K12) OX=83333 GN=yoaE PE=1 SV=1//0	1.98323
P.b.SM_GM004177	4643095	4643838	-//-	1.98323
Novel00066	284242	284739	PF02785:Biotin carboxylase C-terminal domain|PF02786:Carbamoyl-phosphate synthase L chain, ATP binding domain	1.9814
P.b.SM_GM004012	4450383	4450742	-//-	1.9804
P.b.SM_GM000996	1099765	1099914	sp|P69962|LCRS_YERPS Low calcium response locus protein S OS=Yersinia pseudotuberculosis serotype I (strain IP32953) OX=273123 GN=lcrS PE=3 SV=1//2.78516e-06	1.97568
Novel00820	3264475	3266864	PF13304:AAA domain, putative AbiEii toxin, Type IV TA system	1.97013
P.b.SM_GM002656	2963919	2964470	-//-	1.96994
P.b.SM_GM000451	503579	504550	sp|Q46666|RT78_ECOLX Retron Ec78 reverse transcriptase OS=Escherichia coli OX=562 GN=ret PE=1 SV=2//2.70627e-19	1.96411
P.b.SM_GM000431	480317	481558	sp|P46850|RTCB_ECOLI RNA-splicing ligase RtcB OS=Escherichia coli (strain K12) OX=83333 GN=rtcB PE=1 SV=3//0	1.96385
Novel00830	3330849	3331235	PF19029:DUF883 C-terminal glycine zipper region|PF05957:DUF883 N-terminal domain	1.96314
P.b.SM_GM001215	1351336	1351584	sp|C6DB75|RL31B_PECCP 50S ribosomal protein L31 type B OS=Pectobacterium carotovorum subsp. carotovorum (strain PC1) OX=561230 GN=rpmE2 PE=3 SV=1//4.29893e-53	1.96205
P.b.SM_GM001402	1560755	1561039	sp|P0A914|PAL_SHIFL Peptidoglycan-associated lipoprotein OS=Shigella flexneri OX=623 GN=pal PE=3 SV=1//1.75505e-58	1.96157
P.b.SM_GM001316	1471313	1471522	sp|P0A975|CSPE_SHIFL Cold shock-like protein CspE OS=Shigella flexneri OX=623 GN=cspE PE=3 SV=2//9.82161e-40	1.96157
P.b.SM_GM002943	3266757	3267293	-//-	1.95896
Novel00495	1966553	1966953	PF01386:Ribosomal L25p family	1.95818
P.b.SM_GM001198	1335016	1335288	sp|P0A1R8|DBHB_SALTY DNA-binding protein HU-beta OS=Salmonella typhimurium (strain LT2 / SGSC1412 / ATCC 700720) OX=99287 GN=hupB PE=3 SV=1//5.92038e-39	1.94369
sRNA00310	4342096	4342184	-	1.94305
P.b.SM_GM001662	1846901	1847923	sp|Q6D3C7|MOAA_PECAS GTP 3&apos;,8-cyclase OS=Pectobacterium atrosepticum (strain SCRI 1043 / ATCC BAA-672) OX=218491 GN=moaA PE=3 SV=1//0	1.94157
P.b.SM_GM002090	2324444	2324680	-//-	1.94126
P.b.SM_GM000417	466340	467461	sp|P27431|ROXA_ECOLI 50S ribosomal protein L16 3-hydroxylase OS=Escherichia coli (strain K12) OX=83333 GN=roxA PE=1 SV=2//0	1.93914
P.b.SM_GM000067	72633	73883	sp|P09053|AVTA_ECOLI Valine--pyruvate aminotransferase OS=Escherichia coli (strain K12) OX=83333 GN=avtA PE=1 SV=3//0	1.93669
P.b.SM_GM002167	2403802	2404800	sp|Q6D4U2|TRPD_PECAS Anthranilate phosphoribosyltransferase OS=Pectobacterium atrosepticum (strain SCRI 1043 / ATCC BAA-672) OX=218491 GN=trpD PE=3 SV=1//0	1.9361
P.b.SM_GM000382	420377	421348	sp|Q6DA71|OTC_PECAS Ornithine carbamoyltransferase OS=Pectobacterium atrosepticum (strain SCRI 1043 / ATCC BAA-672) OX=218491 GN=argI PE=3 SV=1//0	1.93567
P.b.SM_GM004248	4728159	4728647	sp|C6DIB6|COAD_PECCP Phosphopantetheine adenylyltransferase OS=Pectobacterium carotovorum subsp. carotovorum (strain PC1) OX=561230 GN=coaD PE=3 SV=1//2.23363e-107	1.9353
P.b.SM_GM002781	3093556	3093813	-//-	1.93262
Novel00875	3447774	3448193	PF09691:Type II secretion system pilotin lipoprotein (PulS_OutS)	1.93123
Novel01115	4350583	4350915	-	1.93061
P.b.SM_GM001401	1560531	1560758	-//-	1.92871
P.b.SM_GM003123	3458380	3458619	-//-	1.92748
P.b.SM_GM001794	1978865	1979566	sp|P76445|LPXT_ECOLI Lipid A 1-diphosphate synthase OS=Escherichia coli (strain K12) OX=83333 GN=lpxT PE=1 SV=2//5.17439e-91	1.92346
P.b.SM_GM000687	749825	750136	sp|C6DKH6|RL21_PECCP 50S ribosomal protein L21 OS=Pectobacterium carotovorum subsp. carotovorum (strain PC1) OX=561230 GN=rplU PE=3 SV=1//2.99615e-68	1.92339
P.b.SM_GM000207	231985	232350	sp|C6DHR4|RL7_PECCP 50S ribosomal protein L7/L12 OS=Pectobacterium carotovorum subsp. carotovorum (strain PC1) OX=561230 GN=rplL PE=3 SV=1//3.4789e-57	1.9194
P.b.SM_GM004437	4935619	4936233	sp|P0ADM8|YIEE_ECOLI Uncharacterized protein YieE OS=Escherichia coli (strain K12) OX=83333 GN=yieE PE=4 SV=2//8.44054e-36	1.91618
P.b.SM_GM004447	4945035	4945925	sp|Q01610|OPRR_PSEAE Putative transcriptional regulator OS=Pseudomonas aeruginosa (strain ATCC 15692 / DSM 22644 / CIP 104116 / JCM 14847 / LMG 12228 / 1C / PRS 101 / PAO1) OX=208964 GN=PA2220 PE=3 SV=2//5.30736e-62	1.91425
P.b.SM_GM000197	222739	223842	sp|Q6DAP0|MURB_PECAS UDP-N-acetylenolpyruvoylglucosamine reductase OS=Pectobacterium atrosepticum (strain SCRI 1043 / ATCC BAA-672) OX=218491 GN=murB PE=3 SV=1//0	1.91345
P.b.SM_GM001610	1799111	1799356	sp|P0ACV9|YMJA_SHIFL Uncharacterized protein YmjA OS=Shigella flexneri OX=623 GN=ymjA PE=4 SV=1//4.41811e-40	1.90776
P.b.SM_GM003164	3502047	3502496	sp|O34777|OHRR_BACSU Organic hydroperoxide resistance transcriptional regulator OS=Bacillus subtilis (strain 168) OX=224308 GN=ohrR PE=1 SV=1//7.19135e-39	1.90748
P.b.SM_GM002850	3164844	3165629	sp|P34202|FLIR_PECCC Flagellar biosynthetic protein FliR OS=Pectobacterium carotovorum subsp. carotovorum OX=555 GN=fliR PE=3 SV=1//1.13357e-149	1.90733
P.b.SM_GM003593	3998742	3999077	-//-	1.90343
P.b.SM_GM000988	1094256	1095470	sp|A0R2E2|GLGM_MYCS2 Alpha-maltose-1-phosphate synthase OS=Mycolicibacterium smegmatis (strain ATCC 700084 / mc(2)155) OX=246196 GN=glgM PE=1 SV=1//2.97517e-17	1.90189
Novel01090	4276128	4276627	PF00389:D-isomer specific 2-hydroxyacid dehydrogenase, catalytic domain|PF02826:D-isomer specific 2-hydroxyacid dehydrogenase, NAD binding domain	1.90045
P.b.SM_GM001808	1996439	1997359	sp|P36948|RBSC_BACSU Ribose import permease protein RbsC OS=Bacillus subtilis (strain 168) OX=224308 GN=rbsC PE=3 SV=2//1.36172e-31	1.89923
Novel00657	2509596	2509878	-	1.89153
Novel00086	335745	336603	PF07729:FCD domain	1.89058
P.b.SM_GM002095	2329034	2329378	sp|P0AEB9|YOAB_SHIFL RutC family protein YoaB OS=Shigella flexneri OX=623 GN=yoaB PE=3 SV=1//1.08295e-48	1.88445
P.b.SM_GM002800	3114424	3114753	sp|Q6D6C3|TUSE_PECAS Sulfurtransferase TusE OS=Pectobacterium atrosepticum (strain SCRI 1043 / ATCC BAA-672) OX=218491 GN=tusE PE=3 SV=1//6.62595e-76	1.88121
P.b.SM_GM000841	935558	936136	-//-	1.88057
P.b.SM_GM002677	2986632	2986937	sp|P0ABL4|NAPB_SHIFL Periplasmic nitrate reductase, electron transfer subunit OS=Shigella flexneri OX=623 GN=napB PE=3 SV=1//1.95065e-55	1.8803
Novel00063	273143	274747	PF20385:Family of unknown function (DUF6680)	1.87642
P.b.SM_GM002820	3133382	3135415	sp|P0ABC9|BETT_ECOLI High-affinity choline transport protein OS=Escherichia coli (strain K12) OX=83333 GN=betT PE=1 SV=1//0	1.86859
P.b.SM_GM003116	3450955	3451545	sp|Q8CS41|DAAA_STAES D-alanine aminotransferase OS=Staphylococcus epidermidis (strain ATCC 12228 / FDA PCI 1200) OX=176280 GN=dat PE=3 SV=1//7.03047e-29	1.86675
Novel00205	766900	768496	PF00550:Phosphopantetheine attachment site|PF14765:Polyketide synthase dehydratase|PF00668:Condensation domain	1.86663
P.b.SM_GM001122	1235924	1237546	sp|P77473|PDEB_ECOLI Probable cyclic di-GMP phosphodiesterase PdeB OS=Escherichia coli (strain K12) OX=83333 GN=pdeB PE=2 SV=2//8.54854e-92	1.86599
P.b.SM_GM001922	2120928	2121935	sp|P94419|YCLO_BACSU Petrobactin import system permease protein YclO OS=Bacillus subtilis (strain 168) OX=224308 GN=yclO PE=1 SV=1//2.24871e-67	1.86581
Novel00677	2609643	2610397	-	1.86389
P.b.SM_GM002325	2574773	2574907	-//-	1.86161
P.b.SM_GM000385	423008	424186	sp|Q08022|YJGN_SALTY Inner membrane protein YjgN OS=Salmonella typhimurium (strain LT2 / SGSC1412 / ATCC 700720) OX=99287 GN=yjgN PE=3 SV=3//5.54282e-22	1.85897
Novel00427	1627079	1629583	PF00534:Glycosyl transferases group 1|PF16363:GDP-mannose 4,6 dehydratase|PF01370:NAD dependent epimerase/dehydratase family	1.85857
Novel01245	4842310	4842919	PF00582:Universal stress protein family	1.85573
P.b.SM_GM003448	3832348	3832698	sp|P0A1S8|YAJD_SALTY Putative HNH nuclease YajD OS=Salmonella typhimurium (strain LT2 / SGSC1412 / ATCC 700720) OX=99287 GN=yajD PE=3 SV=1//3.34054e-76	1.84419
P.b.SM_GM000688	750156	750413	sp|Q6D9C5|RL27_PECAS 50S ribosomal protein L27 OS=Pectobacterium atrosepticum (strain SCRI 1043 / ATCC BAA-672) OX=218491 GN=rpmA PE=3 SV=1//3.44983e-55	1.84265
P.b.SM_GM000522	585458	585943	-//-	1.84254
P.b.SM_GM001526	1703040	1703933	-//-	1.83479
Novel00482	1929681	1931649	PF13304:AAA domain, putative AbiEii toxin, Type IV TA system	1.81893
P.b.SM_GM000881	978632	979069	sp|Q6D8U7|Y875_PECAS Acetyltransferase ECA0875 OS=Pectobacterium atrosepticum (strain SCRI 1043 / ATCC BAA-672) OX=218491 GN=ECA0875 PE=3 SV=1//3.1034e-98	1.81549
P.b.SM_GM001015	1116078	1116422	sp|P38521|YGGL_ECOLI Uncharacterized protein YggL OS=Escherichia coli (strain K12) OX=83333 GN=yggL PE=4 SV=2//1.52372e-52	1.81507
P.b.SM_GM003781	4210604	4212262	sp|P77302|DGCM_ECOLI Diguanylate cyclase DgcM OS=Escherichia coli (strain K12) OX=83333 GN=dgcM PE=1 SV=2//6.70025e-34	1.81383
P.b.SM_GM003023	3355148	3356350	sp|C6DA54|ACKA_PECCP Acetate kinase OS=Pectobacterium carotovorum subsp. carotovorum (strain PC1) OX=561230 GN=ackA PE=3 SV=1//0	1.81009
Novel00769	3084985	3085951	PF02504:Fatty acid synthesis protein|PF01783:Ribosomal L32p protein family|PF02620:Large ribosomal RNA subunit accumulation protein YceD	1.80473
Novel00794	3154121	3154529	PF02049:Flagellar hook-basal body complex protein FliE	1.80208
P.b.SM_GM001867	2051912	2052130	sp|Q66CK8|IF1_YERPS Translation initiation factor IF-1 OS=Yersinia pseudotuberculosis serotype I (strain IP32953) OX=273123 GN=infA PE=3 SV=1//1.06603e-46	1.79979
sRNA00035	446618	446865	-	1.79755
P.b.SM_GM002658	2965684	2969949	sp|E0SIS2|RHSB_DICD3 Probable deoxyribonuclease RhsB OS=Dickeya dadantii (strain 3937) OX=198628 GN=rhsB PE=1 SV=1//0	1.79398
Novel00587	2266546	2268917	PF01409:tRNA synthetases class II core domain (F)|PF02912:Aminoacyl tRNA synthetase class II, N-terminal domain|PF00453:Ribosomal protein L20|PF01632:Ribosomal protein L35|PF05198:Translation initiation factor IF-3, N-terminal domain|PF00707:Translation initiation factor IF-3, C-terminal domain	1.79367
P.b.SM_GM002313	2564680	2565876	sp|P54955|SCMP_BACSU N-acetylcysteine deacetylase OS=Bacillus subtilis (strain 168) OX=224308 GN=scmP PE=1 SV=2//3.02339e-123	1.79318
P.b.SM_GM004015	4453449	4453919	sp|P08320|VINT_BPP4 Integrase OS=Enterobacteria phage P4 OX=10680 GN=int PE=3 SV=2//2.23268e-28	1.78802
Novel00732	2960178	2961380	PF13289:SIR2-like domain	1.78676
P.b.SM_GM000408	452441	453622	-//-	1.78547
Novel00190	735019	736499	PF19040:SGNH domain (fused to AT3 domains)	1.78335
P.b.SM_GM003048	3380086	3381303	sp|P0A953|FABB_ECOLI 3-oxoacyl-[acyl-carrier-protein] synthase 1 OS=Escherichia coli (strain K12) OX=83333 GN=fabB PE=1 SV=1//0	1.7807
P.b.SM_GM002810	3122341	3122967	sp|P75869|SXY_ECOLI Protein Sxy OS=Escherichia coli (strain K12) OX=83333 GN=sxy PE=1 SV=1//4.08542e-42	1.78025
Novel00322	1299134	1300010	PF10417:C-terminal domain of 1-Cys peroxiredoxin|PF00578:AhpC/TSA family	1.77975
P.b.SM_GM002221	2463156	2464067	sp|P46136|YDDG_ECOLI Aromatic amino acid exporter YddG OS=Escherichia coli (strain K12) OX=83333 GN=yddG PE=1 SV=3//3.09221e-122	1.77251
P.b.SM_GM003967	4414106	4414516	sp|C6DG67|RL16_PECCP 50S ribosomal protein L16 OS=Pectobacterium carotovorum subsp. carotovorum (strain PC1) OX=561230 GN=rplP PE=3 SV=1//1.0028e-93	1.77184
P.b.SM_GM003757	4184123	4184680	sp|P76630|YGAZ_ECOLI Inner membrane protein YgaZ OS=Escherichia coli (strain K12) OX=83333 GN=ygaZ PE=1 SV=1//6.71552e-08	1.77054
P.b.SM_GM001941	2145886	2146992	sp|P0DSD9|OMPF_ECOL5 Outer membrane porin F OS=Escherichia coli O6:K15:H31 (strain 536 / UPEC) OX=362663 GN=ompF PE=1 SV=1//2.07826e-120	1.76936
P.b.SM_GM001243	1387539	1390262	sp|Q8ZCA7|COPA_YERPE Copper-exporting P-type ATPase OS=Yersinia pestis OX=632 GN=copA PE=3 SV=1//0	1.76687
P.b.SM_GM001806	1992459	1994564	sp|P0C6R0|IRGA_VIBCH Iron-regulated outer membrane virulence protein OS=Vibrio cholerae serotype O1 (strain ATCC 39315 / El Tor Inaba N16961) OX=243277 GN=irgA PE=3 SV=1//4.06685e-106	1.75798
Novel01126	4388820	4389234	PF04204:Homoserine O-succinyltransferase	1.75699
P.b.SM_GM001446	1614180	1614614	sp|Q46630|AMSI_ERWAM Probable low molecular weight protein-tyrosine-phosphatase AmsI OS=Erwinia amylovora OX=552 GN=amsI PE=1 SV=1//4.133e-72	1.75623
P.b.SM_GM000403	446388	446585	sp|P77692|YKFI_ECOLI Toxin YkfI OS=Escherichia coli (strain K12) OX=83333 GN=ykfI PE=1 SV=1//1.95383e-35	1.75416
P.b.SM_GM000900	1000992	1001501	sp|P69785|PTGA_SHIFL PTS system glucose-specific EIIA component OS=Shigella flexneri OX=623 GN=crr PE=3 SV=2//4.41647e-95	1.75146
P.b.SM_GM001829	2015109	2015954	sp|Q08870|PLPC_MANHA Outer membrane lipoprotein 3 OS=Mannheimia haemolytica OX=75985 GN=plpC PE=3 SV=1//1.06496e-35	1.7484
P.b.SM_GM003238	3586496	3586819	sp|Q6D261|ISCA_PECAS Iron-binding protein IscA OS=Pectobacterium atrosepticum (strain SCRI 1043 / ATCC BAA-672) OX=218491 GN=iscA PE=3 SV=1//5.8429e-59	1.74775
P.b.SM_GM002131	2363146	2363424	sp|P76231|YEAC_ECOLI Uncharacterized protein YeaC OS=Escherichia coli (strain K12) OX=83333 GN=yeaC PE=4 SV=2//6.07922e-40	1.7468
P.b.SM_GM001435	1596763	1597665	sp|P0AAJ4|FDNH_SHIFL Formate dehydrogenase, nitrate-inducible, iron-sulfur subunit OS=Shigella flexneri OX=623 GN=fdnH PE=3 SV=1//7.06159e-179	1.74542
P.b.SM_GM003273	3641645	3643546	sp|Q933I3|LKTB_MANGL Leukotoxin translocation ATP-binding protein LktB OS=Mannheimia glucosida OX=85401 GN=lktB PE=3 SV=1//1.74723e-78	1.74358
P.b.SM_GM004164	4626541	4626867	sp|P0AA30|THIO_SHIFL Thioredoxin 1 OS=Shigella flexneri OX=623 GN=trxA PE=3 SV=2//1.14845e-66	1.74018
P.b.SM_GM000673	738196	738618	sp|P06723|VINT_BP186 Integrase OS=Escherichia phage 186 OX=29252 GN=int PE=3 SV=1//4.56741e-89	1.74005
P.b.SM_GM001051	1159180	1160523	sp|C6DAG1|ARGA_PECCP Amino-acid acetyltransferase OS=Pectobacterium carotovorum subsp. carotovorum (strain PC1) OX=561230 GN=argA PE=3 SV=1//0	1.73782
Novel00247	944226	945088	PF01025:GrpE|PF01566:Natural resistance-associated macrophage protein	1.73774
P.b.SM_GM003227	3575469	3575897	sp|C6DBH8|NDK_PECCP Nucleoside diphosphate kinase OS=Pectobacterium carotovorum subsp. carotovorum (strain PC1) OX=561230 GN=ndk PE=3 SV=1//3.34962e-98	1.7263
Novel01230	4788235	4790330	PF02777:Iron/manganese superoxide dismutases, C-terminal domain|PF16591:Helical bimodular sensor domain|PF00672:HAMP domain	1.7237
P.b.SM_GM001164	1299982	1300563	sp|Q6D857|ACPH_PECAS Acyl carrier protein phosphodiesterase OS=Pectobacterium atrosepticum (strain SCRI 1043 / ATCC BAA-672) OX=218491 GN=acpH PE=3 SV=1//1.11544e-134	1.71927
Novel00573	2225271	2225633	PF11818:C-terminal domain of tail specific protease (DUF3340)|PF03572:Peptidase family S41	1.71798
P.b.SM_GM003259	3607783	3608121	sp|P11671|GLNB_KLEOX Nitrogen regulatory protein P-II OS=Klebsiella oxytoca OX=571 GN=glnB PE=1 SV=1//7.55978e-69	1.71632
P.b.SM_GM002217	2458929	2459705	sp|P96655|YDDR_BACSU UPF0173 protein YddR OS=Bacillus subtilis (strain 168) OX=224308 GN=yddR PE=3 SV=1//4.04822e-81	1.71613
P.b.SM_GM001793	1977961	1978422	sp|P0AFV7|MEPS_SHIFL Murein DD-endopeptidase MepS/Murein LD-carboxypeptidase OS=Shigella flexneri OX=623 GN=mepS PE=3 SV=1//3.55472e-80	1.71003
P.b.SM_GM001878	2067445	2068386	sp|Q9I6Z9|BAUR_PSEAE HTH-type transcriptional activator BauR OS=Pseudomonas aeruginosa (strain ATCC 15692 / DSM 22644 / CIP 104116 / JCM 14847 / LMG 12228 / 1C / PRS 101 / PAO1) OX=208964 GN=bauR PE=3 SV=1//1.66763e-31	1.70985
P.b.SM_GM001192	1326813	1327391	sp|P0ADA5|YAJG_ECOLI Uncharacterized lipoprotein YajG OS=Escherichia coli (strain K12) OX=83333 GN=yajG PE=3 SV=1//2.39589e-96	1.70526
Novel01272	4950553	4951070	PF02096:60Kd inner membrane protein	1.70205
Novel00237	919099	920702	PF13347:MFS/sugar transport protein	1.70069
Novel00129	464397	464945	-	1.69397
P.b.SM_GM001479	1649789	1650640	sp|Q88P32|HEXR_PSEPK HTH-type transcriptional regulator HexR OS=Pseudomonas putida (strain ATCC 47054 / DSM 6125 / CFBP 8728 / NCIMB 11950 / KT2440) OX=160488 GN=hexR PE=1 SV=1//4.14983e-09	1.69138
P.b.SM_GM002089	2323867	2324265	-//-	1.68852
P.b.SM_GM000420	469114	470070	-//-	1.68432
P.b.SM_GM001530	1706474	1708195	sp|P07658|FDHF_ECOLI Formate dehydrogenase H OS=Escherichia coli (strain K12) OX=83333 GN=fdhF PE=1 SV=2//0	1.68027
Novel00893	3502055	3502490	PF01047:MarR family	1.67932
P.b.SM_GM003408	3783340	3784695	sp|A0A0H2VDN9|ESIB_ECOL6 Secretory immunoglobulin A-binding protein EsiB OS=Escherichia coli O6:H1 (strain CFT073 / ATCC 700928 / UPEC) OX=199310 GN=esiB PE=1 SV=1//3.91725e-16	1.67811
Novel00912	3575337	3575949	PF00334:Nucleoside diphosphate kinase	1.67799
P.b.SM_GM002809	3120224	3122326	sp|P75870|YCCS_ECOLI Inner membrane protein YccS OS=Escherichia coli (strain K12) OX=83333 GN=yccS PE=1 SV=2//0	1.67696
P.b.SM_GM000979	1083848	1083958	-//-	1.67307
P.b.SM_GM001167	1303131	1303463	sp|P0AE00|YAJC_SHIFL Sec translocon accessory complex subunit YajC OS=Shigella flexneri OX=623 GN=yajC PE=3 SV=1//2.00053e-65	1.67216
P.b.SM_GM000512	574001	575143	sp|Q17A75|FICD_AEDAE Protein adenylyltransferase Fic OS=Aedes aegypti OX=7159 GN=AAEL005383 PE=3 SV=1//7.97668e-13	1.66068
P.b.SM_GM000862	954465	955946	sp|P48843|YBAB_NIACI Uncharacterized protein in bgaB 5&apos;region (Fragment) OS=Niallia circulans OX=1397 PE=3 SV=1//5.70098e-53	1.65924
P.b.SM_GM002544	2843111	2843548	sp|Q9RB09|SLYA_PECCC Transcriptional regulator SlyA OS=Pectobacterium carotovorum subsp. carotovorum OX=555 GN=slyA PE=3 SV=1//2.25574e-100	1.65834
P.b.SM_GM001909	2106693	2107757	sp|P77390|CITC_ECOLI [Citrate [pro-3S]-lyase] ligase OS=Escherichia coli (strain K12) OX=83333 GN=citC PE=1 SV=2//7.67882e-99	1.65831
P.b.SM_GM000460	512621	513082	-//-	1.65691
P.b.SM_GM001337	1491040	1492569	sp|Q8D124|LNT_YERPE Apolipoprotein N-acyltransferase OS=Yersinia pestis OX=632 GN=lnt PE=3 SV=2//0	1.65673
Novel00733	2962424	2963005	-	1.64235
Novel00200	763275	764401	PF00975:Thioesterase domain|PF00550:Phosphopantetheine attachment site	1.64007
Novel00327	1305652	1306098	PF02355:Protein export membrane protein	1.63764
sRNA00184	2511896	2512217	-	1.63462
Novel00378	1474679	1475024	PF04359:Protein of unknown function (DUF493)	1.63459
P.b.SM_GM000438	487147	487632	sp|P61518|CAN_SHIFL Carbonic anhydrase 2 OS=Shigella flexneri OX=623 GN=can PE=3 SV=1//1.4009e-30	1.63255
Novel00138	502983	504527	PF00078:Reverse transcriptase (RNA-dependent DNA polymerase)	1.63191
P.b.SM_GM001823	2009371	2010150	sp|P0AFY5|SANA_SHIFL Protein SanA OS=Shigella flexneri OX=623 GN=sanA PE=3 SV=1//9.65041e-133	1.631
P.b.SM_GM003834	4275389	4276621	sp|P0A9T3|SERA_SHIFL D-3-phosphoglycerate dehydrogenase OS=Shigella flexneri OX=623 GN=serA PE=3 SV=2//0	1.62978
P.b.SM_GM003110	3442986	3444920	sp|P15922|PEHX_DICCH Exo-poly-alpha-D-galacturonosidase OS=Dickeya chrysanthemi OX=556 GN=pehX PE=1 SV=1//0	1.61397
P.b.SM_GM002774	3085352	3085873	sp|P0AB28|YCED_ECOLI Large ribosomal RNA subunit accumulation protein YceD OS=Escherichia coli (strain K12) OX=83333 GN=yceD PE=2 SV=1//1.2364e-84	1.61382
P.b.SM_GM004405	4900467	4901945	sp|Q6DB94|VIAA_PECAS Protein ViaA OS=Pectobacterium atrosepticum (strain SCRI 1043 / ATCC BAA-672) OX=218491 GN=viaA PE=3 SV=1//0	1.61322
P.b.SM_GM000453	505167	505445	sp|P69346|YEFM_ECOLI Antitoxin YefM OS=Escherichia coli (strain K12) OX=83333 GN=yefM PE=1 SV=1//1.51187e-47	1.60996
P.b.SM_GM001607	1795968	1796507	sp|P51024|YAIL_ECOLI Uncharacterized protein YaiL OS=Escherichia coli (strain K12) OX=83333 GN=yaiL PE=4 SV=2//5.08255e-98	1.60742
P.b.SM_GM002665	2975600	2975794	-//-	1.60563
Novel00595	2287477	2288642	PF13561:Enoyl-(Acyl carrier protein) reductase	1.60396
P.b.SM_GM000622	678697	679719	sp|Q8KRZ2|XER_PSESX Putative tyrosine recombinase XerC OS=Pseudomonas syringae OX=317 GN=xerC PE=3 SV=1//6.1126e-57	1.60303
P.b.SM_GM000206	231421	231918	sp|C6DHR3|RL10_PECCP 50S ribosomal protein L10 OS=Pectobacterium carotovorum subsp. carotovorum (strain PC1) OX=561230 GN=rplJ PE=3 SV=1//3.25657e-101	1.60243
P.b.SM_GM003161	3500478	3500705	-//-	1.60126
P.b.SM_GM000414	459993	462995	-//-	1.60087
P.b.SM_GM000840	934407	935189	sp|P09551|ARGT_ECOLI Lysine/arginine/ornithine-binding periplasmic protein OS=Escherichia coli (strain K12) OX=83333 GN=argT PE=1 SV=3//4.65661e-62	1.59561
P.b.SM_GM003108	3440031	3442085	sp|P31701|GSPD_PECCC Secretin OutD OS=Pectobacterium carotovorum subsp. carotovorum OX=555 GN=outD PE=3 SV=2//0	1.59434
Novel00085	328839	329297	PF06295:Protein of unknown function (DUF1043)	1.59218
P.b.SM_GM002048	2266878	2267219	sp|Q6D4G9|IF3_PECAS Translation initiation factor IF-3 OS=Pectobacterium atrosepticum (strain SCRI 1043 / ATCC BAA-672) OX=218491 GN=infC PE=3 SV=1//7.31994e-62	1.59172
P.b.SM_GM003553	3953775	3955265	sp|P50466|AER_ECOLI Aerotaxis receptor OS=Escherichia coli (strain K12) OX=83333 GN=aer PE=1 SV=1//1.33256e-120	1.58983
P.b.SM_GM003475	3857788	3858519	sp|P76630|YGAZ_ECOLI Inner membrane protein YgaZ OS=Escherichia coli (strain K12) OX=83333 GN=ygaZ PE=1 SV=1//2.06486e-82	1.58951
Novel01256	4875215	4875704	-	1.58697
Novel00953	3736021	3737740	PF02482:Sigma 54 modulation protein / S30EA ribosomal protein|PF01817:Chorismate mutase type II|PF13525:Outer membrane lipoprotein	1.58666
P.b.SM_GM001353	1510171	1510698	sp|P61949|FLAV_ECOLI Flavodoxin 1 OS=Escherichia coli (strain K12) OX=83333 GN=fldA PE=1 SV=2//3.67854e-111	1.57507
P.b.SM_GM000452	504916	505170	sp|P69349|YOEB_SHIFL Toxin YoeB OS=Shigella flexneri OX=623 GN=yoeB PE=3 SV=1//2.13509e-51	1.56691
P.b.SM_GM002233	2475436	2475567	-//-	1.56184
P.b.SM_GM000211	241361	242611	sp|P76350|SHIA_ECOLI Shikimate transporter OS=Escherichia coli (strain K12) OX=83333 GN=shiA PE=2 SV=1//0	1.56094
Novel00710	2836992	2837288	PF00043:Glutathione S-transferase, C-terminal domain	1.56026
P.b.SM_GM003592	3998303	3998761	-//-	1.55562
P.b.SM_GM000410	454340	456319	-//-	1.55488
P.b.SM_GM002808	3119724	3120170	sp|P0AB13|YCCF_SHIFL Inner membrane protein YccF OS=Shigella flexneri OX=623 GN=yccF PE=3 SV=1//9.79805e-66	1.55457
P.b.SM_GM001452	1620518	1621783	sp|P0AAA8|WZXE_SHIFL Lipid III flippase OS=Shigella flexneri OX=623 GN=wzxE PE=3 SV=1//5.32248e-45	1.55372
P.b.SM_GM000407	450916	452451	sp|V9TSX0|LPPX_PAEBA Chaperone protein LppX OS=Paenibacillus barcinonensis OX=198119 GN=lppX PE=3 SV=1//5.33408e-06	1.54904
P.b.SM_GM001841	2025997	2026479	sp|P0AAY9|YBJN_SHIFL Uncharacterized protein YbjN OS=Shigella flexneri OX=623 GN=ybjN PE=4 SV=1//5.25753e-71	1.54901
sRNA00093	1275251	1275482	-	1.54363
P.b.SM_GM002435	2708784	2710349	sp|P11349|NARH_ECOLI Respiratory nitrate reductase 1 beta chain OS=Escherichia coli (strain K12) OX=83333 GN=narH PE=1 SV=3//0	1.53876
Novel00919	3607658	3608205	PF00543:Nitrogen regulatory protein P-II	1.53525
P.b.SM_GM002445	2722895	2723698	sp|Q56743|VIUB_VIBVU Vulnibactin utilization protein ViuB OS=Vibrio vulnificus (strain CMCP6) OX=216895 GN=viuB PE=3 SV=2//3.75859e-39	1.52405
P.b.SM_GM001785	1968781	1969020	sp|P46887|YECH_ECOLI Uncharacterized protein YecH OS=Escherichia coli (strain K12) OX=83333 GN=yecH PE=4 SV=2//6.8153e-30	1.52309
P.b.SM_GM001273	1427048	1427623	sp|P0A951|ATDA_ECOLI Spermidine N(1)-acetyltransferase OS=Escherichia coli (strain K12) OX=83333 GN=speG PE=1 SV=2//3.04259e-107	1.52115
P.b.SM_GM003078	3412967	3413431	-//-	1.51715
P.b.SM_GM003186	3533659	3534312	sp|P26839|VATA_STAAU Virginiamycin A acetyltransferase OS=Staphylococcus aureus OX=1280 GN=vat PE=1 SV=2//7.14081e-74	1.51429
P.b.SM_GM002884	3196723	3196926	sp|C6D9C1|DSRB_PECCP Protein DsrB OS=Pectobacterium carotovorum subsp. carotovorum (strain PC1) OX=561230 GN=dsrB PE=3 SV=1//8.88993e-40	1.51284
P.b.SM_GM004286	4760284	4761408	sp|Q6NYE4|ALKMO_DANRE Alkylglycerol monooxygenase OS=Danio rerio OX=7955 GN=agmo PE=2 SV=1//1.75433e-29	1.5096
P.b.SM_GM002958	3279201	3279506	sp|O31480|YCZG_BACSU Uncharacterized HTH-type transcriptional regulator YczG OS=Bacillus subtilis (strain 168) OX=224308 GN=yczG PE=4 SV=1//3.80563e-19	1.50957
P.b.SM_GM004407	4903087	4903548	sp|P0ACI9|ASNC_SHIFL Regulatory protein AsnC OS=Shigella flexneri OX=623 GN=asnC PE=3 SV=1//3.07105e-85	1.50697

## Sheet: DQ in vivo vs. in vitro
Table S6 Differentially expressed genes of DQ in vivo compared to in vitro
Note: threshold：DESeq2 padj<=0.05 |log2FoldChange|>=1.5
gene_id	gene_start	gene_end	gene_description	log2FoldChange	gene_id	gene_start	gene_end	gene_description	log2FoldChange
Up-regulated Genes					Down-regulated Genes
P.b.DQ_GM002760	2972933	2973667	sp|Q45790|CT1BA_BACTW Type-1Ba cytolytic delta-endotoxin OS=Bacillus thuringiensis subsp. neoleoensis OX=43262 GN=cyt1Ba1 PE=2 SV=1//4.60483e-32	10.6015	P.b.DQ_GM003736	4044167	4044781	sp|Q6D090|ARGO_PECAS Arginine exporter protein ArgO OS=Pectobacterium atrosepticum (strain SCRI 1043 / ATCC BAA-672) OX=218491 GN=argO PE=3 SV=1//4.48168e-106	-10.4407
P.b.DQ_GM002534	2744206	2744724	sp|Q9HI36|MAJE_PSEAE Major exported protein OS=Pseudomonas aeruginosa (strain ATCC 15692 / DSM 22644 / CIP 104116 / JCM 14847 / LMG 12228 / 1C / PRS 101 / PAO1) OX=208964 GN=hcpA PE=1 SV=1//1.77273e-70	9.52705	P.b.DQ_GM000167	181769	182536	sp|P0AER0|GLPF_ECOLI Glycerol uptake facilitator protein OS=Escherichia coli (strain K12) OX=83333 GN=glpF PE=1 SV=1//1.02467e-101	-6.32327
P.b.DQ_GM001551	1690791	1691387	-//-	9.48909	P.b.DQ_GM003030	3259501	3260913	sp|P16095|SDHL_ECOLI L-serine dehydratase 1 OS=Escherichia coli (strain K12) OX=83333 GN=sdaA PE=1 SV=3//0	-6.17205
P.b.DQ_GM002153	2313386	2313997	sp|O34918|YOAJ_BACSU Expansin-YoaJ OS=Bacillus subtilis (strain 168) OX=224308 GN=yoaJ PE=1 SV=1//5.22815e-84	9.18183	P.b.DQ_GM000223	246965	247606	sp|Q6DAM1|THIE_PECAS Thiamine-phosphate synthase OS=Pectobacterium atrosepticum (strain SCRI 1043 / ATCC BAA-672) OX=218491 GN=thiE PE=3 SV=1//3.66175e-132	-6.09222
P.b.DQ_GM003919	4220406	4221530	sp|Q6CZT4|PLY1_PECAS Pectate lyase 1 OS=Pectobacterium atrosepticum (strain SCRI 1043 / ATCC BAA-672) OX=218491 GN=pel1 PE=1 SV=1//0	9.10092	P.b.DQ_GM000166	180133	181644	sp|A8AL00|GLPK_CITK8 Glycerol kinase OS=Citrobacter koseri (strain ATCC BAA-895 / CDC 4225-83 / SGSC4696) OX=290338 GN=glpK PE=3 SV=1//0	-5.71656
P.b.DQ_GM000847	925760	926326	-//-	8.59074	P.b.DQ_GM001252	1352476	1354164	sp|C6DCB6|KDPA_PECCP Potassium-transporting ATPase potassium-binding subunit OS=Pectobacterium carotovorum subsp. carotovorum (strain PC1) OX=561230 GN=kdpA PE=3 SV=1//0	-5.40776
P.b.DQ_GM000360	397143	397856	sp|P22340|SCRY_SALTM Sucrose porin OS=Salmonella typhimurium OX=90371 GN=scrY PE=1 SV=1//1.49047e-60	8.55029	P.b.DQ_GM000430	462578	465289	sp|P22036|ATMB_SALTY Magnesium-transporting ATPase, P-type 1 OS=Salmonella typhimurium (strain LT2 / SGSC1412 / ATCC 700720) OX=99287 GN=mgtB PE=1 SV=3//0	-5.36752
Novel00451	2972916	2973300	PF01338:Bacillus thuringiensis toxin	7.7931	P.b.DQ_GM003705	4009389	4010576	sp|C6DF08|NHAA_PECCP Na(+)/H(+) antiporter NhaA OS=Pectobacterium carotovorum subsp. carotovorum (strain PC1) OX=561230 GN=nhaA PE=3 SV=1//0	-5.18125
P.b.DQ_GM003293	3553980	3554498	sp|Q9HI36|MAJE_PSEAE Major exported protein OS=Pseudomonas aeruginosa (strain ATCC 15692 / DSM 22644 / CIP 104116 / JCM 14847 / LMG 12228 / 1C / PRS 101 / PAO1) OX=208964 GN=hcpA PE=1 SV=1//8.39338e-68	7.71569	P.b.DQ_GM000220	245203	245985	sp|C6DHS2|THIG_PECCP Thiazole synthase OS=Pectobacterium carotovorum subsp. carotovorum (strain PC1) OX=561230 GN=thiG PE=3 SV=1//1.46091e-179	-5.01473
P.b.DQ_GM000068	72559	73077	sp|Q9HI36|MAJE_PSEAE Major exported protein OS=Pseudomonas aeruginosa (strain ATCC 15692 / DSM 22644 / CIP 104116 / JCM 14847 / LMG 12228 / 1C / PRS 101 / PAO1) OX=208964 GN=hcpA PE=1 SV=1//8.55871e-71	7.69286	Novel00600	4009785	4010604	PF06965:Na+/H+ antiporter 1	-4.97131
Novel00684	4480297	4480425	-	7.57933	P.b.DQ_GM000790	866116	866769	sp|C6D9P9|RIBB_PECCP 3,4-dihydroxy-2-butanone 4-phosphate synthase OS=Pectobacterium carotovorum subsp. carotovorum (strain PC1) OX=561230 GN=ribB PE=3 SV=1//3.38264e-157	-4.95462
P.b.DQ_GM001037	1112649	1113692	sp|A1DBJ7|PLYE_NEOFI Probable pectate lyase E OS=Neosartorya fischeri (strain ATCC 1020 / DSM 3700 / CBS 544.65 / FGSC A1164 / JCM 1740 / NRRL 181 / WB 181) OX=331117 GN=plyE PE=3 SV=1//2.88343e-16	7.53752	P.b.DQ_GM002281	2470658	2472133	sp|P13799|DEGS_BACSU Signal transduction histidine-protein kinase/phosphatase DegS OS=Bacillus subtilis (strain 168) OX=224308 GN=degS PE=1 SV=2//9.09907e-24	-4.9391
P.b.DQ_GM000445	480399	480875	sp|P0AAA1|YAGU_ECOLI Inner membrane protein YagU OS=Escherichia coli (strain K12) OX=83333 GN=yagU PE=1 SV=1//6.53016e-93	7.39493	Novel00628	4101608	4102452	PF08240:Alcohol dehydrogenase GroES-like domain	-4.82442
P.b.DQ_GM000008	11469	11741	sp|P46318|PTJB_BACSU Lichenan-specific phosphotransferase enzyme IIB component OS=Bacillus subtilis (strain 168) OX=224308 GN=licB PE=1 SV=1//8.01173e-18	7.30772	Novel00025	180110	182591	PF00230:Major intrinsic protein|PF02782:FGGY family of carbohydrate kinases, C-terminal domain|PF00370:FGGY family of carbohydrate kinases, N-terminal domain	-4.68805
P.b.DQ_GM000602	648161	648622	sp|Q9T1T5|ENLYS_BPAPS Endolysin OS=Acyrthosiphon pisum secondary endosymbiont phage 1 OX=2682836 GN=13 PE=3 SV=1//1.65346e-33	7.21899	P.b.DQ_GM000165	178984	179994	sp|P0A9D1|GLPX_SHIFL Fructose-1,6-bisphosphatase class 2 OS=Shigella flexneri OX=623 GN=glpX PE=3 SV=1//0	-4.61469
Novel00053	352246	352674	PF01382:Avidin family	7.10652	P.b.DQ_GM001251	1350316	1352445	sp|A1JQS2|KDPB_YERE8 Potassium-transporting ATPase ATP-binding subunit OS=Yersinia enterocolitica serotype O:8 / biotype 1B (strain NCTC 13174 / 8081) OX=393305 GN=kdpB PE=3 SV=1//0	-4.57738
P.b.DQ_GM002761	2973726	2973857	-//-	7.0977	Novel00139	866152	866292	PF00926:3,4-dihydroxy-2-butanone 4-phosphate synthase	-4.57576
P.b.DQ_GM001574	1713124	1713534	sp|Q9HI36|MAJE_PSEAE Major exported protein OS=Pseudomonas aeruginosa (strain ATCC 15692 / DSM 22644 / CIP 104116 / JCM 14847 / LMG 12228 / 1C / PRS 101 / PAO1) OX=208964 GN=hcpA PE=1 SV=1//5.34862e-13	6.74032	P.b.DQ_GM002517	2724084	2724374	-//-	-4.56688
P.b.DQ_GM000601	647672	648103	-//-	6.65922	P.b.DQ_GM003076	3314836	3315591	-//-	-4.47832
P.b.DQ_GM000856	935533	936831	sp|P71241|WCAJ_ECOLI UDP-glucose:undecaprenyl-phosphate glucose-1-phosphate transferase OS=Escherichia coli (strain K12) OX=83333 GN=wcaJ PE=1 SV=2//2.13934e-117	6.62416	P.b.DQ_GM003996	4311171	4312718	sp|P13035|GLPD_ECOLI Aerobic glycerol-3-phosphate dehydrogenase OS=Escherichia coli (strain K12) OX=83333 GN=glpD PE=1 SV=3//0	-4.45529
P.b.DQ_GM002242	2415924	2416742	sp|P0A1U8|YIIY_SALTY Uncharacterized protein YiiY OS=Salmonella typhimurium (strain LT2 / SGSC1412 / ATCC 700720) OX=99287 GN=yiiY PE=3 SV=1//4.20417e-09	6.57409	P.b.DQ_GM003201	3460367	3462397	sp|O87656|FHUB_SALTY Iron(3+)-hydroxamate import system permease protein FhuB OS=Salmonella typhimurium (strain LT2 / SGSC1412 / ATCC 700720) OX=99287 GN=fhuB PE=1 SV=2//0	-4.37781
P.b.DQ_GM001383	1511856	1512194	sp|P64496|YOAG_ECOLI Protein YoaG OS=Escherichia coli (strain K12) OX=83333 GN=yoaG PE=1 SV=1//5.62164e-11	6.55982	P.b.DQ_GM000222	246184	246963	sp|P30138|THIF_ECOLI Sulfur carrier protein ThiS adenylyltransferase OS=Escherichia coli (strain K12) OX=83333 GN=thiF PE=1 SV=2//4.54036e-76	-4.34321
P.b.DQ_GM002276	2466325	2466531	sp|Q6WEG4|HRPA_PECCC Hrp pili protein HrpA OS=Pectobacterium carotovorum subsp. carotovorum OX=555 GN=hrpA PE=3 SV=1//2.4433e-36	6.55342	P.b.DQ_GM002489	2696652	2696825	-//-	-4.34019
P.b.DQ_GM003771	4084216	4084965	-//-	6.52538	P.b.DQ_GM002832	3051144	3052073	-//-	-4.2975
P.b.DQ_GM003274	3537882	3538619	sp|D3V9Q4|PVCA_XENNA L-tyrosine isonitrile synthase OS=Xenorhabdus nematophila (strain ATCC 19061 / DSM 3370 / CCUG 14189 / LMG 1036 / NCIMB 9965 / AN6) OX=406817 GN=pvcA PE=3 SV=1//3.72036e-128	6.4069	P.b.DQ_GM002965	3191428	3192465	sp|Q57130|MOLB_HAEIN Molybdate import system permease protein MolB OS=Haemophilus influenzae (strain ATCC 51907 / DSM 11121 / KW20 / Rd) OX=71421 GN=molB PE=1 SV=1//1.01354e-86	-4.16719
P.b.DQ_GM000807	884386	885084	sp|P0AAK9|NRFC_SHIFL Protein NrfC OS=Shigella flexneri OX=623 GN=nrfC PE=3 SV=1//1.89574e-77	6.38915	P.b.DQ_GM001729	1865124	1866035	sp|C6DEP6|RIMK_PECCP Probable alpha-L-glutamate ligase OS=Pectobacterium carotovorum subsp. carotovorum (strain PC1) OX=561230 GN=rimK PE=3 SV=1//0	-4.16673
P.b.DQ_GM000597	641431	641703	sp|P40806|PKSJ_BACSU Polyketide synthase PksJ OS=Bacillus subtilis (strain 168) OX=224308 GN=pksJ PE=1 SV=3//4.86579e-11	6.38231	P.b.DQ_GM002304	2494938	2496239	sp|Q8BWU8|AT2L1_MOUSE Ethanolamine-phosphate phospho-lyase OS=Mus musculus OX=10090 GN=Etnppl PE=2 SV=1//1.51994e-118	-4.10913
Novel00171	1112584	1113760	PF03211:Pectate lyase	6.37082	P.b.DQ_GM001487	1631979	1633142	sp|P40400|SSUA_BACSU Putative aliphatic sulfonates-binding protein OS=Bacillus subtilis (strain 168) OX=224308 GN=ssuA PE=2 SV=1//9.28437e-15	-4.07559
Novel00413	2744200	2744748	PF05638:Type VI secretion system effector, Hcp	6.18652	Novel00699	4595100	4595362	PF02091:Glycyl-tRNA synthetase alpha subunit	-4.05375
P.b.DQ_GM001384	1512216	1512395	sp|P64488|YEAR_ECOLI Uncharacterized protein YeaR OS=Escherichia coli (strain K12) OX=83333 GN=yeaR PE=1 SV=1//8.21259e-15	6.03907	P.b.DQ_GM002831	3049592	3051139	sp|Q3J3V9|RBSA_CERS4 Ribose import ATP-binding protein RbsA OS=Cereibacter sphaeroides (strain ATCC 17023 / DSM 158 / JCM 6121 / CCUG 31486 / LMG 2827 / NBRC 12203 / NCIMB 8253 / ATH 2.4.1.) OX=272943 GN=rbsA PE=3 SV=1//1.87727e-124	-4.03112
P.b.DQ_GM003303	3569792	3570313	-//-	5.96816	P.b.DQ_GM000775	849224	850078	sp|P16701|CYST_ECOLI Sulfate transport system permease protein CysT OS=Escherichia coli (strain K12) OX=83333 GN=cysU PE=3 SV=1//1.20889e-124	-4.01773
P.b.DQ_GM003548	3829494	3829577	-//-	5.75222	Novel00598	4002642	4002764	PF02401:LytB protein	-3.98892
P.b.DQ_GM003920	4222259	4223326	sp|P0C1C1|PLY2_PECCA Pectate lyase 2 OS=Pectobacterium carotovorum OX=554 GN=pel2 PE=3 SV=1//0	5.74543	P.b.DQ_GM001438	1569986	1570672	sp|P32968|YPNL_PECCC Uncharacterized protein in pnlA 3&apos;region (Fragment) OS=Pectobacterium carotovorum subsp. carotovorum OX=555 PE=3 SV=1//1.85477e-101	-3.98871
P.b.DQ_GM000451	485691	486122	-//-	5.73201	Novel00681	4470782	4470953	PF01738:Dienelactone hydrolase family	-3.98051
P.b.DQ_GM001015	1090967	1091446	sp|Q9HI36|MAJE_PSEAE Major exported protein OS=Pseudomonas aeruginosa (strain ATCC 15692 / DSM 22644 / CIP 104116 / JCM 14847 / LMG 12228 / 1C / PRS 101 / PAO1) OX=208964 GN=hcpA PE=1 SV=1//1.6491e-26	5.68977	P.b.DQ_GM000150	162821	165130	sp|O31530|YETA_BACSU Uncharacterized protein YetA OS=Bacillus subtilis (strain 168) OX=224308 GN=yetA PE=4 SV=2//2.12306e-131	-3.94658
P.b.DQ_GM003046	3278209	3279516	sp|Q6D2C3|LAMB_PECAS Maltoporin OS=Pectobacterium atrosepticum (strain SCRI 1043 / ATCC BAA-672) OX=218491 GN=lamB PE=3 SV=1//0	5.6243	P.b.DQ_GM004111	4448080	4448862	sp|Q6DAQ1|TATD_PECAS 3&apos;-5&apos; ssDNA/RNA exonuclease TatD OS=Pectobacterium atrosepticum (strain SCRI 1043 / ATCC BAA-672) OX=218491 GN=tatD PE=3 SV=1//0	-3.93251
P.b.DQ_GM003080	3318521	3319504	sp|P54965|CBH_CLOPE Conjugated bile acid hydrolase OS=Clostridium perfringens (strain 13 / Type A) OX=195102 GN=cbh PE=1 SV=3//8.43164e-10	5.61586	P.b.DQ_GM002137	2300469	2302271	sp|P41064|VPA_BP186 Replication gene A protein OS=Escherichia phage 186 OX=29252 GN=A PE=3 SV=2//1.94201e-54	-3.92595
P.b.DQ_GM000453	486520	487269	-//-	5.52877	P.b.DQ_GM003516	3800688	3801455	sp|P44487|UXUR_HAEIN Uxu operon regulator OS=Haemophilus influenzae (strain ATCC 51907 / DSM 11121 / KW20 / Rd) OX=71421 GN=uxuR PE=3 SV=1//6.16633e-67	-3.92475
P.b.DQ_GM004209	4547560	4547946	-//-	5.51703	P.b.DQ_GM003029	3257995	3259284	sp|P0AAD6|SDAC_ECOLI Serine transporter SdaC OS=Escherichia coli (strain K12) OX=83333 GN=sdaC PE=1 SV=1//0	-3.89925
P.b.DQ_GM001956	2118341	2119003	sp|Q934G3|KDGM_DICD3 Oligogalacturonate-specific porin KdgM OS=Dickeya dadantii (strain 3937) OX=198628 GN=kdgM PE=1 SV=1//1.35728e-102	5.47937	P.b.DQ_GM001585	1722303	1722761	sp|Q8ZGW2|MOAE_YERPE Molybdopterin synthase catalytic subunit OS=Yersinia pestis OX=632 GN=moaE PE=3 SV=1//2.89132e-77	-3.88723
P.b.DQ_GM001014	1090556	1090891	-//-	5.45926	P.b.DQ_GM000925	992446	993210	sp|P16678|PHNK_ECOLI Putative phosphonates utilization ATP-binding protein PhnK OS=Escherichia coli (strain K12) OX=83333 GN=phnK PE=1 SV=1//1.60681e-128	-3.87996
P.b.DQ_GM004086	4415077	4415286	-//-	5.45508	P.b.DQ_GM000815	894240	895706	sp|P77260|YDFI_ECOLI Uncharacterized oxidoreductase YdfI OS=Escherichia coli (strain K12) OX=83333 GN=ydfI PE=3 SV=1//0	-3.87923
Novel00073	488520	488753	-	5.42969	P.b.DQ_GM000219	244082	245203	sp|Q9S498|THIH_SALTY 2-iminoacetate synthase OS=Salmonella typhimurium (strain LT2 / SGSC1412 / ATCC 700720) OX=99287 GN=thiH PE=1 SV=3//0	-3.86794
P.b.DQ_GM003309	3576215	3576718	sp|Q9I749|TSSB1_PSEAE Type VI secretion system sheath protein TssB1 OS=Pseudomonas aeruginosa (strain ATCC 15692 / DSM 22644 / CIP 104116 / JCM 14847 / LMG 12228 / 1C / PRS 101 / PAO1) OX=208964 GN=tssB1 PE=1 SV=1//1.81056e-10	5.42668	P.b.DQ_GM000897	965003	965746	-//-	-3.85605
P.b.DQ_GM003916	4217697	4218371	-//-	5.42179	P.b.DQ_GM003519	3803354	3804691	sp|P46317|PTJC_BACSU Lichenan permease IIC component OS=Bacillus subtilis (strain 168) OX=224308 GN=licC PE=2 SV=1//1.391e-65	-3.83327
P.b.DQ_GM000857	936884	938107	-//-	5.38566	P.b.DQ_GM003557	3842077	3842256	sp|P0A195|UVRA_SALTY UvrABC system protein A OS=Salmonella typhimurium (strain LT2 / SGSC1412 / ATCC 700720) OX=99287 GN=uvrA PE=3 SV=1//7.3404e-16	-3.81841
P.b.DQ_GM000596	641059	641376	-//-	5.38038	P.b.DQ_GM001873	2028653	2029138	sp|C6DFF0|RUVC_PECCP Crossover junction endodeoxyribonuclease RuvC OS=Pectobacterium carotovorum subsp. carotovorum (strain PC1) OX=561230 GN=ruvC PE=3 SV=1//2.83446e-98	-3.80225
P.b.DQ_GM000454	487276	487755	sp|Q9HI36|MAJE_PSEAE Major exported protein OS=Pseudomonas aeruginosa (strain ATCC 15692 / DSM 22644 / CIP 104116 / JCM 14847 / LMG 12228 / 1C / PRS 101 / PAO1) OX=208964 GN=hcpA PE=1 SV=1//1.16138e-31	5.37468	P.b.DQ_GM001582	1721033	1721551	sp|P0AEZ9|MOAB_ECOLI Molybdenum cofactor biosynthesis protein B OS=Escherichia coli (strain K12) OX=83333 GN=moaB PE=1 SV=2//1.18766e-87	-3.79961
P.b.DQ_GM003311	3578809	3579123	sp|P46855|YHHZ_ECOLI Uncharacterized protein YhhZ OS=Escherichia coli (strain K12) OX=83333 GN=yhhZ PE=3 SV=1//2.01959e-18	5.37346	P.b.DQ_GM004022	4342532	4344202	sp|P0A9C2|GLPA_SHIFL Anaerobic glycerol-3-phosphate dehydrogenase subunit A OS=Shigella flexneri OX=623 GN=glpA PE=3 SV=1//0	-3.79644
P.b.DQ_GM003801	4111631	4112002	-//-	5.33633	P.b.DQ_GM000780	855418	856098	sp|P0AE90|CPXR_SHIFL Transcriptional regulatory protein CpxR OS=Shigella flexneri OX=623 GN=cpxR PE=3 SV=1//4.51767e-43	-3.76946
Novel00672	4414574	4415305	PF05638:Type VI secretion system effector, Hcp	5.31767	P.b.DQ_GM002234	2402679	2404268	-//-	-3.75875
P.b.DQ_GM000634	682326	682805	-//-	5.27523	Novel00696	4588314	4588601	PF08125:Mannitol dehydrogenase C-terminal domain	-3.72361
P.b.DQ_GM000026	30946	31203	-//-	5.25738	Novel00080	559304	559731	PF03605:Anaerobic c4-dicarboxylate membrane transporter	-3.72038
P.b.DQ_GM000455	488290	488718	-//-	5.22539	P.b.DQ_GM001530	1671980	1672699	sp|P25970|Y5909_MYXXD Uncharacterized oxidoreductase MXAN_5909 OS=Myxococcus xanthus (strain DK1622) OX=246197 GN=MXAN_5909 PE=3 SV=2//5.99552e-30	-3.71989
Novel00205	1316785	1317011	-	5.19477	P.b.DQ_GM004191	4529956	4532634	sp|P10277|PRIM_BPP4 Putative P4-specific DNA primase OS=Enterobacteria phage P4 OX=10680 GN=Alpha PE=1 SV=1//5.71604e-23	-3.70437
P.b.DQ_GM000804	881641	881943	-//-	5.17403	Novel00226	1396544	1396645	-	-3.6492
P.b.DQ_GM003547	3828316	3828795	sp|Q9HI36|MAJE_PSEAE Major exported protein OS=Pseudomonas aeruginosa (strain ATCC 15692 / DSM 22644 / CIP 104116 / JCM 14847 / LMG 12228 / 1C / PRS 101 / PAO1) OX=208964 GN=hcpA PE=1 SV=1//9.6367e-31	5.16194	sRNA00123	4472022	4472101	-	-3.62538
P.b.DQ_GM002956	3185263	3185358	-//-	5.14909	P.b.DQ_GM004124	4460983	4461204	sp|Q6DAR4|IMAND_PECAS D-galactonate dehydratase family member ECA0189 OS=Pectobacterium atrosepticum (strain SCRI 1043 / ATCC BAA-672) OX=218491 GN=ECA0189 PE=3 SV=1//1.51843e-45	-3.60412
P.b.DQ_GM000692	744726	744947	-//-	5.13245	P.b.DQ_GM004025	4344514	4345863	sp|P08194|GLPT_ECOLI Glycerol-3-phosphate transporter OS=Escherichia coli (strain K12) OX=83333 GN=glpT PE=1 SV=1//0	-3.59876
Novel00629	4111434	4112353	-	5.12113	P.b.DQ_GM000894	962888	963289	sp|Q8ZM86|VAPC_SALTY tRNA(fMet)-specific endonuclease VapC OS=Salmonella typhimurium (strain LT2 / SGSC1412 / ATCC 700720) OX=99287 GN=vapC PE=1 SV=1//1.03669e-10	-3.59609
P.b.DQ_GM000603	648615	649208	-//-	5.11904	P.b.DQ_GM000886	959318	959629	-//-	-3.58347
P.b.DQ_GM003619	3914075	3914521	sp|P36647|PPDD_ECOLI Prepilin peptidase-dependent protein D OS=Escherichia coli (strain K12) OX=83333 GN=ppdD PE=1 SV=2//5.45798e-45	5.1057	Novel00229	1427704	1427907	PF04879:Molybdopterin oxidoreductase Fe4S4 domain	-3.56628
P.b.DQ_GM002125	2288649	2292548	-//-	5.10433	P.b.DQ_GM003083	3322242	3322862	sp|Q8XQG9|AZOR_RALSO FMN-dependent NADH:quinone oxidoreductase OS=Ralstonia solanacearum (strain GMI1000) OX=267608 GN=azoR PE=3 SV=1//1.9981e-72	-3.55491
P.b.DQ_GM004001	4316012	4316185	-//-	5.05933	P.b.DQ_GM001424	1550038	1550787	sp|Q06126|TNPA_BORPP Transposase for insertion sequence element IS1001 OS=Bordetella parapertussis OX=519 GN=tnpA PE=3 SV=1//1.41422e-107	-3.55401
P.b.DQ_GM003769	4081377	4081940	sp|P0A251|AHPC_SALTY Alkyl hydroperoxide reductase C OS=Salmonella typhimurium (strain LT2 / SGSC1412 / ATCC 700720) OX=99287 GN=ahpC PE=1 SV=2//3.66017e-123	5.03257	P.b.DQ_GM003071	3309647	3310450	sp|P55882|THID_SALTY Hydroxymethylpyrimidine/phosphomethylpyrimidine kinase OS=Salmonella typhimurium (strain LT2 / SGSC1412 / ATCC 700720) OX=99287 GN=thiD PE=1 SV=2//7.70568e-150	-3.53548
P.b.DQ_GM000035	38872	39129	sp|P0AAX5|YBIJ_SHIFL Uncharacterized protein YbiJ OS=Shigella flexneri OX=623 GN=ybiJ PE=3 SV=1//1.60925e-09	5.02328	P.b.DQ_GM003518	3801893	3803329	sp|O05508|GMUD_BACSU 6-phospho-beta-glucosidase GmuD OS=Bacillus subtilis (strain 168) OX=224308 GN=gmuD PE=1 SV=1//1.06364e-126	-3.53505
P.b.DQ_GM000805	882054	883430	sp|P31474|HSRA_ECOLI Probable transport protein HsrA OS=Escherichia coli (strain K12) OX=83333 GN=hsrA PE=1 SV=1//2.05046e-57	5.01729	sRNA00046	1470478	1470536	-	-3.52516
P.b.DQ_GM002533	2742255	2744114	sp|E0SAL0|VGRGA_DICD3 Putative type VI secretion system protein VgrGA OS=Dickeya dadantii (strain 3937) OX=198628 GN=vgrGA PE=3 SV=1//0	5.00871	P.b.DQ_GM000428	460191	462047	sp|P21823|MCPD_KLEAK Methyl-accepting chemotaxis aspartate transducer OS=Klebsiella aerogenes (strain ATCC 13048 / DSM 30053 / CCUG 1429 / JCM 1235 / KCTC 2190 / NBRC 13534 / NCIMB 10102 / NCTC 10006 / CDC 819-56) OX=1028307 GN=tas PE=3 SV=2//4.46889e-58	-3.52052
P.b.DQ_GM001094	1178525	1178848	sp|P0AAR9|YBAV_SHIFL Uncharacterized protein YbaV OS=Shigella flexneri OX=623 GN=ybaV PE=3 SV=1//1.26026e-23	4.98695	P.b.DQ_GM001788	1929285	1930358	sp|Q6D410|HIS8_PECAS Histidinol-phosphate aminotransferase OS=Pectobacterium atrosepticum (strain SCRI 1043 / ATCC BAA-672) OX=218491 GN=hisC PE=3 SV=1//0	-3.51992
P.b.DQ_GM000067	70615	72468	sp|E0SAL0|VGRGA_DICD3 Putative type VI secretion system protein VgrGA OS=Dickeya dadantii (strain 3937) OX=198628 GN=vgrGA PE=3 SV=1//0	4.95824	P.b.DQ_GM000052	56732	57712	sp|P0AAG2|DPPD_SHIFL Dipeptide transport ATP-binding protein DppD OS=Shigella flexneri OX=623 GN=dppD PE=3 SV=1//0	-3.51454
P.b.DQ_GM003265	3529870	3530205	sp|Q9CP15|Y253_PASMU Uncharacterized protein PM0253 OS=Pasteurella multocida (strain Pm70) OX=272843 GN=PM0253 PE=4 SV=1//7.21956e-45	4.95823	P.b.DQ_GM003453	3735366	3737420	sp|Q6D165|DNLJ_PECAS DNA ligase OS=Pectobacterium atrosepticum (strain SCRI 1043 / ATCC BAA-672) OX=218491 GN=ligA PE=3 SV=1//0	-3.50657
P.b.DQ_GM003999	4314808	4315398	-//-	4.95356	Novel00658	4255354	4255790	PF00912:Transglycosylase	-3.50083
P.b.DQ_GM000859	938669	940801	sp|Q9AHD2|CPSD_STRPN Tyrosine-protein kinase CpsD OS=Streptococcus pneumoniae serotype 4 (strain ATCC BAA-334 / TIGR4) OX=170187 GN=cpsD PE=3 SV=1//2.48442e-11	4.8949	P.b.DQ_GM003393	3665183	3665329	-//-	-3.49544
P.b.DQ_GM001437	1568908	1569852	sp|P24112|PELD_PECCA Pectin lyase OS=Pectobacterium carotovorum OX=554 GN=pnl PE=1 SV=1//0	4.89142	P.b.DQ_GM000155	170586	170987	sp|Q9RMT1|EXBD_PSEAE Biopolymer transport protein ExbD OS=Pseudomonas aeruginosa (strain ATCC 15692 / DSM 22644 / CIP 104116 / JCM 14847 / LMG 12228 / 1C / PRS 101 / PAO1) OX=208964 GN=exbD PE=3 SV=1//6.61103e-29	-3.4864
P.b.DQ_GM004000	4315415	4315999	-//-	4.89104	P.b.DQ_GM000871	949724	949993	-//-	-3.46175
Novel00428	2857968	2858271	PF03992:Antibiotic biosynthesis monooxygenase	4.87684	P.b.DQ_GM002306	2497353	2498087	sp|P05406|FIXR_BRADU Protein FixR OS=Bradyrhizobium diazoefficiens (strain JCM 10833 / BCRC 13528 / IAM 13628 / NBRC 14792 / USDA 110) OX=224911 GN=fixR PE=3 SV=2//4.4727e-92	-3.44343
P.b.DQ_GM000009	11758	13071	sp|P46317|PTJC_BACSU Lichenan permease IIC component OS=Bacillus subtilis (strain 168) OX=224308 GN=licC PE=2 SV=1//4.06979e-73	4.86669	P.b.DQ_GM000366	401638	401856	-//-	-3.44006
P.b.DQ_GM000643	689112	689894	sp|P05361|ALDC_KLEAE Alpha-acetolactate decarboxylase OS=Klebsiella aerogenes OX=548 GN=budA PE=1 SV=1//1.19241e-111	4.847	P.b.DQ_GM002209	2376384	2377184	sp|Q6NPM8|HIS7_ARATH Bifunctional phosphatase IMPL2, chloroplastic OS=Arabidopsis thaliana OX=3702 GN=HISN7 PE=1 SV=1//1.63901e-45	-3.43279
P.b.DQ_GM000858	938187	938666	sp|P0A934|GFCE_SHIFL Putative polysaccharide export protein GfcE OS=Shigella flexneri OX=623 GN=gfcE PE=3 SV=1//7.08078e-15	4.8378	P.b.DQ_GM001787	1928202	1929269	sp|Q6D409|HIS7_PECAS Histidine biosynthesis bifunctional protein HisB OS=Pectobacterium atrosepticum (strain SCRI 1043 / ATCC BAA-672) OX=218491 GN=hisB PE=3 SV=1//0	-3.42033
P.b.DQ_GM003457	3743624	3744244	sp|P0ADU1|YGIM_SHIFL Uncharacterized protein YgiM OS=Shigella flexneri OX=623 GN=ygiM PE=3 SV=1//3.58737e-86	4.81285	P.b.DQ_GM001532	1672941	1673957	-//-	-3.41836
P.b.DQ_GM003998	4314313	4314684	-//-	4.81072	P.b.DQ_GM000647	694951	696066	sp|C6D8W9|GCST_PECCP Aminomethyltransferase OS=Pectobacterium carotovorum subsp. carotovorum (strain PC1) OX=561230 GN=gcvT PE=3 SV=1//0	-3.41325
P.b.DQ_GM002955	3184441	3185232	sp|L7NCQ4|NLP2_PHYCP NLP effector protein 2 OS=Phytophthora capsici OX=4784 GN=NLP2 PE=2 SV=1//1.07146e-21	4.79262	P.b.DQ_GM004021	4341280	4342542	sp|Q6CZI7|GLPB_PECAS Anaerobic glycerol-3-phosphate dehydrogenase subunit B OS=Pectobacterium atrosepticum (strain SCRI 1043 / ATCC BAA-672) OX=218491 GN=glpB PE=3 SV=1//0	-3.40098
P.b.DQ_GM002995	3226799	3227677	sp|D4I2N1|PVCB_ERWAC Tyrosine isonitrile desaturase OS=Erwinia amylovora (strain CFBP1430) OX=665029 GN=pvcB PE=1 SV=1//1.87265e-128	4.79254	P.b.DQ_GM002513	2720373	2721113	-//-	-3.38891
P.b.DQ_GM002532	2741783	2742226	sp|Q9I738|EAGT6_PSEAE Effector EagT6 OS=Pseudomonas aeruginosa (strain ATCC 15692 / DSM 22644 / CIP 104116 / JCM 14847 / LMG 12228 / 1C / PRS 101 / PAO1) OX=208964 GN=eagT6 PE=1 SV=1//2.76585e-11	4.78873	P.b.DQ_GM000050	54783	55802	sp|P0AEF8|DPPB_ECOLI Dipeptide transport system permease protein DppB OS=Escherichia coli (strain K12) OX=83333 GN=dppB PE=1 SV=1//0	-3.37435
sRNA00022	642569	642641	-	4.78816	P.b.DQ_GM002315	2502198	2502650	sp|Q9I6M5|DAVD_PSEAE Glutarate-semialdehyde dehydrogenase OS=Pseudomonas aeruginosa (strain ATCC 15692 / DSM 22644 / CIP 104116 / JCM 14847 / LMG 12228 / 1C / PRS 101 / PAO1) OX=208964 GN=davD PE=1 SV=1//3.98497e-42	-3.36778
P.b.DQ_GM002322	2509083	2509898	sp|D4QF25|LIPL_STRSQ Uridine-5&apos;-phosphate dioxygenase OS=Streptomyces sp. OX=1931 GN=lipL PE=1 SV=1//3.14953e-26	4.74821	P.b.DQ_GM000156	171009	172604	sp|Q8YDR8|Y3107_BRUME Probable ABC transporter permease protein BMEII0107 OS=Brucella melitensis biotype 1 (strain 16M / ATCC 23456 / NCTC 10094) OX=224914 GN=BMEII0107 PE=3 SV=1//1.6587e-15	-3.3526
P.b.DQ_GM001095	1178954	1179352	sp|P77712|FADM_ECOLI Long-chain acyl-CoA thioesterase FadM OS=Escherichia coli (strain K12) OX=83333 GN=fadM PE=1 SV=1//1.42113e-45	4.74813	P.b.DQ_GM003951	4253383	4253952	-//-	-3.34453
P.b.DQ_GM004084	4413400	4413840	-//-	4.73506	P.b.DQ_GM000677	727547	728230	-//-	-3.33432
P.b.DQ_GM000599	643357	643986	-//-	4.72133	Novel00424	2849167	2849319	PF00698:Acyl transferase domain	-3.32227
Novel00103	639101	642101	PF13193:AMP-binding enzyme C-terminal domain|PF00550:Phosphopantetheine attachment site|PF02801:Beta-ketoacyl synthase, C-terminal domain|PF00109:Beta-ketoacyl synthase, N-terminal domain|PF00698:Acyl transferase domain|PF16197:Ketoacyl-synthetase C-terminal extension	4.7128	P.b.DQ_GM001785	1926868	1927605	sp|C6DF72|HIS4_PECCP 1-(5-phosphoribosyl)-5-[(5-phosphoribosylamino)methylideneamino] imidazole-4-carboxamide isomerase OS=Pectobacterium carotovorum subsp. carotovorum (strain PC1) OX=561230 GN=hisA PE=3 SV=1//5.23614e-176	-3.29999
P.b.DQ_GM000604	649638	650252	sp|P37640|YHJB_ECOLI Putative HTH-type transcriptional regulator YhjB OS=Escherichia coli (strain K12) OX=83333 GN=yhjB PE=1 SV=1//6.61244e-36	4.69009	P.b.DQ_GM002049	2207735	2208730	sp|P76027|OPPD_ECOLI Oligopeptide transport ATP-binding protein OppD OS=Escherichia coli (strain K12) OX=83333 GN=oppD PE=1 SV=2//0	-3.29656
P.b.DQ_GM002321	2508141	2508920	sp|P50199|GNO_GLUOX Gluconate 5-dehydrogenase OS=Gluconobacter oxydans (strain 621H) OX=290633 GN=gno PE=1 SV=1//6.05665e-53	4.67938	P.b.DQ_GM001685	1820407	1821408	sp|P33030|YEIR_ECOLI Zinc chaperone YeiR OS=Escherichia coli (strain K12) OX=83333 GN=yeiR PE=1 SV=2//3.32872e-145	-3.29637
P.b.DQ_GM002323	2509913	2510962	sp|P06236|NODH_RHIME Nodulation protein H OS=Rhizobium meliloti (strain 1021) OX=266834 GN=nodH PE=4 SV=1//1.00063e-14	4.6526	P.b.DQ_GM001535	1675910	1676395	-//-	-3.29288
P.b.DQ_GM002085	2246023	2246238	sp|Q3Z1Y0|CNU_SHISS OriC-binding nucleoid-associated protein OS=Shigella sonnei (strain Ss046) OX=300269 GN=cnu PE=3 SV=1//2.03811e-39	4.62702	Novel00115	695393	697971	PF02347:Glycine cleavage system P-protein|PF08669:Glycine cleavage T-protein C-terminal barrel domain|PF01571:Aminomethyltransferase folate-binding domain|PF01597:Glycine cleavage H-protein	-3.27469
P.b.DQ_GM002652	2861732	2862310	sp|C6DKU8|Y2518_PECCP UPF0312 protein PC1_2518 OS=Pectobacterium carotovorum subsp. carotovorum (strain PC1) OX=561230 GN=PC1_2518 PE=3 SV=1//2.88616e-126	4.6087	P.b.DQ_GM002254	2443259	2444230	-//-	-3.2737
P.b.DQ_GM000680	730128	730814	-//-	4.59973	P.b.DQ_GM001719	1856312	1857328	sp|Q6D3Q6|METN2_PECAS Methionine import ATP-binding protein MetN 2 OS=Pectobacterium atrosepticum (strain SCRI 1043 / ATCC BAA-672) OX=218491 GN=metN2 PE=3 SV=1//0	-3.26848
P.b.DQ_GM002245	2419654	2420775	-//-	4.55621	P.b.DQ_GM000966	1039135	1041393	sp|P54934|BISC_CERSP Biotin sulfoxide reductase OS=Cereibacter sphaeroides OX=1063 PE=3 SV=1//0	-3.26709
P.b.DQ_GM004199	4541567	4542262	-//-	4.52964	P.b.DQ_GM000922	989961	990536	sp|P16686|PHNH_ECOLI Alpha-D-ribose 1-methylphosphonate 5-triphosphate synthase subunit PhnH OS=Escherichia coli (strain K12) OX=83333 GN=phnH PE=1 SV=1//2.39805e-55	-3.26357
P.b.DQ_GM000861	941519	942028	-//-	4.48355	P.b.DQ_GM000649	696604	699507	sp|C6D8X1|GCSP_PECCP Glycine dehydrogenase (decarboxylating) OS=Pectobacterium carotovorum subsp. carotovorum (strain PC1) OX=561230 GN=gcvP PE=3 SV=1//0	-3.25292
P.b.DQ_GM000487	530872	531804	sp|P96074|FOM1_STRWE Fosfomycin biosynthesis bifunctional protein Fom1 OS=Streptomyces wedmorensis OX=43759 GN=fom1 PE=1 SV=1//6.86883e-105	4.47435	P.b.DQ_GM001598	1738128	1739027	sp|Q44601|YTR1_BUCSC Uncharacterized transporter in trpA 3&apos;region OS=Buchnera aphidicola subsp. Schlechtendalia chinensis OX=118110 PE=3 SV=1//4.34581e-07	-3.24787
P.b.DQ_GM001386	1512919	1513509	sp|P96682|YDFE_BACSU Uncharacterized protein YdfE OS=Bacillus subtilis (strain 168) OX=224308 GN=ydfE PE=3 SV=1//1.03669e-31	4.47398	P.b.DQ_GM001211	1306755	1307225	sp|C6DBW3|RLMH_PECCP Ribosomal RNA large subunit methyltransferase H OS=Pectobacterium carotovorum subsp. carotovorum (strain PC1) OX=561230 GN=rlmH PE=3 SV=1//2.95119e-111	-3.24542
P.b.DQ_GM001013	1090219	1090563	-//-	4.47372	P.b.DQ_GM001527	1670268	1670489	sp|P9WIL1|PANE_MYCTU 2-dehydropantoate 2-reductase OS=Mycobacterium tuberculosis (strain ATCC 25618 / H37Rv) OX=83332 GN=Rv2573 PE=1 SV=1//1.17716e-21	-3.23683
P.b.DQ_GM003549	3829701	3830558	-//-	4.4587	P.b.DQ_GM002917	3144051	3145061	sp|P08390|USG_ECOLI USG-1 protein OS=Escherichia coli (strain K12) OX=83333 GN=usg PE=1 SV=1//7.3244e-154	-3.23682
P.b.DQ_GM000850	928041	929180	sp|B0CN39|SFMM3_STRLA O-methyltransferase SfmM3 OS=Streptomyces lavendulae OX=1914 GN=sfmM3 PE=3 SV=1//3.39143e-24	4.44709	P.b.DQ_GM003128	3363293	3364018	sp|Q6D257|TRMJ_PECAS tRNA (cytidine/uridine-2&apos;-O-)-methyltransferase TrmJ OS=Pectobacterium atrosepticum (strain SCRI 1043 / ATCC BAA-672) OX=218491 GN=trmJ PE=3 SV=1//5.56881e-175	-3.22497
P.b.DQ_GM001522	1667170	1668147	-//-	4.44527	P.b.DQ_GM002435	2641509	2643065	sp|Q7UU57|RBSA_RHOBA Ribose import ATP-binding protein RbsA OS=Rhodopirellula baltica (strain DSM 10527 / NCIMB 13988 / SH1) OX=243090 GN=rbsA PE=3 SV=1//8.68997e-136	-3.218
P.b.DQ_GM001678	1812463	1812774	sp|P0AD23|YEJG_SHIFL Uncharacterized protein YejG OS=Shigella flexneri OX=623 GN=yejG PE=4 SV=1//2.30051e-40	4.44109	P.b.DQ_GM004328	4672196	4672387	-//-	-3.21767
P.b.DQ_GM003997	4313362	4314198	-//-	4.41193	P.b.DQ_GM001250	1349721	1350296	sp|Q6D7I5|KDPC_PECAS Potassium-transporting ATPase KdpC subunit OS=Pectobacterium atrosepticum (strain SCRI 1043 / ATCC BAA-672) OX=218491 GN=kdpC PE=3 SV=1//5.92949e-85	-3.16989
P.b.DQ_GM001428	1554827	1557958	sp|Q6D736|BGAL_PECAS Beta-galactosidase OS=Pectobacterium atrosepticum (strain SCRI 1043 / ATCC BAA-672) OX=218491 GN=lacZ PE=3 SV=1//0	4.40486	P.b.DQ_GM002516	2722624	2724027	-//-	-3.16976
P.b.DQ_GM002646	2857975	2858268	sp|P94425|YCNE_BACSU Putative monooxygenase YcnE OS=Bacillus subtilis (strain 168) OX=224308 GN=ycnE PE=1 SV=1//1.11877e-09	4.4001	P.b.DQ_GM002828	3046543	3047547	sp|P77493|YDJH_ECOLI Uncharacterized sugar kinase YdjH OS=Escherichia coli (strain K12) OX=83333 GN=ydjH PE=1 SV=2//2.21758e-29	-3.16938
P.b.DQ_GM002577	2784819	2785055	sp|Q6D622|LPP_PECAS Major outer membrane lipoprotein Lpp OS=Pectobacterium atrosepticum (strain SCRI 1043 / ATCC BAA-672) OX=218491 GN=lpp PE=3 SV=1//1.52561e-47	4.39451	P.b.DQ_GM004321	4667524	4667751	sp|P06218|NTRB_KLEOX Sensory histidine kinase/phosphatase NtrB OS=Klebsiella oxytoca OX=571 GN=ntrB PE=3 SV=1//7.11954e-44	-3.16458
P.b.DQ_GM001948	2109932	2110357	sp|P25728|YGBA_ECOLI Uncharacterized protein YgbA OS=Escherichia coli (strain K12) OX=83333 GN=ygbA PE=4 SV=1//8.46013e-40	4.36627	P.b.DQ_GM000334	367301	368392	sp|P20966|PTFBC_ECOLI PTS system fructose-specific EIIB&apos;BC component OS=Escherichia coli (strain K12) OX=83333 GN=fruA PE=1 SV=1//1.20302e-61	-3.15992
P.b.DQ_GM003242	3508180	3508518	sp|P0AD52|YFIA_SHIFL Ribosome-associated factor Y OS=Shigella flexneri OX=623 GN=yfiA PE=3 SV=2//1.3129e-61	4.3641	sRNA00056	2158984	2159050	-	-3.15614
P.b.DQ_GM002993	3223524	3224480	-//-	4.31638	P.b.DQ_GM000749	816645	817802	sp|P32816|GLDA_GEOSE Glycerol dehydrogenase OS=Geobacillus stearothermophilus OX=1422 GN=gldA PE=1 SV=1//2.86361e-140	-3.15329
Novel00575	3828776	3829229	PF06836:Protein of unknown function (DUF1240)	4.31089	Novel00463	3103784	3104255	PF00361:Proton-conducting membrane transporter	-3.15166
P.b.DQ_GM001929	2087567	2087743	-//-	4.29882	P.b.DQ_GM000051	55861	56718	sp|P0AEG1|DPPC_ECOLI Dipeptide transport system permease protein DppC OS=Escherichia coli (strain K12) OX=83333 GN=dppC PE=1 SV=1//3.85828e-145	-3.14562
P.b.DQ_GM001416	1545070	1546065	-//-	4.2981	P.b.DQ_GM002860	3084734	3085195	-//-	-3.13993
P.b.DQ_GM000598	641714	643225	sp|O30409|TYCC_BREPA Tyrocidine synthase 3 OS=Brevibacillus parabrevis OX=54914 GN=tycC PE=1 SV=1//1.82362e-82	4.2928	Novel00680	4467998	4468559	PF01048:Phosphorylase superfamily	-3.13852
P.b.DQ_GM001619	1759112	1760542	sp|P19144|PRTX_DICCH Serralysin C OS=Dickeya chrysanthemi OX=556 GN=prtC PE=1 SV=1//0	4.26583	P.b.DQ_GM001490	1634896	1635249	sp|A9MZF0|CDH_SALPB CDP-diacylglycerol pyrophosphatase OS=Salmonella paratyphi B (strain ATCC BAA-1250 / SPB7) OX=1016998 GN=cdh PE=3 SV=1//3.37675e-22	-3.13602
Novel00649	4220581	4222145	PF00544:Pectate lyase	4.24724	P.b.DQ_GM000924	991605	992459	sp|P16688|PHNJ_ECOLI Alpha-D-ribose 1-methylphosphonate 5-phosphate C-P lyase OS=Escherichia coli (strain K12) OX=83333 GN=phnJ PE=1 SV=2//4.15022e-179	-3.12899
Novel00500	3318604	3320194	PF02275:Linear amide C-N hydrolases, choloylglycine hydrolase family	4.24525	P.b.DQ_GM002317	2502902	2503546	sp|P25526|GABD_ECOLI Succinate-semialdehyde dehydrogenase [NADP(+)] GabD OS=Escherichia coli (strain K12) OX=83333 GN=gabD PE=1 SV=1//3.91552e-75	-3.11526
P.b.DQ_GM003922	4224037	4225161	sp|P0C1C3|PLY3_PECCC Pectate lyase 3 OS=Pectobacterium carotovorum subsp. carotovorum OX=555 GN=pel3 PE=3 SV=1//0	4.23402	P.b.DQ_GM002227	2396502	2396927	sp|P08692|ARSC1_ECOLX Arsenate reductase OS=Escherichia coli OX=562 GN=arsC PE=1 SV=1//4.22842e-83	-3.10214
P.b.DQ_GM000679	729931	730128	-//-	4.23177	P.b.DQ_GM002507	2712986	2713888	-//-	-3.0968
P.b.DQ_GM003956	4260318	4262390	sp|P58722|IGAA_YERPE Putative membrane protein IgaA homolog OS=Yersinia pestis OX=632 GN=YPO0142 PE=3 SV=1//0	4.22152	P.b.DQ_GM000812	890175	891389	sp|C6D9S0|MAND_PECCP D-galactonate dehydratase family member PC1_0802 OS=Pectobacterium carotovorum subsp. carotovorum (strain PC1) OX=561230 GN=PC1_0802 PE=1 SV=1//0	-3.09129
P.b.DQ_GM003298	3562948	3563508	-//-	4.20731	P.b.DQ_GM000942	1006478	1007347	sp|C6DAE8|LGT_PECCP Phosphatidylglycerol--prolipoprotein diacylglyceryl transferase OS=Pectobacterium carotovorum subsp. carotovorum (strain PC1) OX=561230 GN=lgt PE=3 SV=1//0	-3.09078
P.b.DQ_GM000433	467803	468117	sp|Q6DA26|RHAM_PECAS L-rhamnose mutarotase OS=Pectobacterium atrosepticum (strain SCRI 1043 / ATCC BAA-672) OX=218491 GN=rhaM PE=3 SV=1//1.39297e-71	4.20279	P.b.DQ_GM001480	1624888	1625724	sp|P0A2V5|OPPF_LACLS Oligopeptide transport ATP-binding protein OppF OS=Lactococcus lactis subsp. cremoris (strain SK11) OX=272622 GN=oppF PE=3 SV=1//2.65556e-45	-3.08063
Novel00106	647572	649233	PF00959:Phage lysozyme|PF11655:Protein of unknown function (DUF2589)	4.19722	Novel00062	405830	406021	-	-3.07958
P.b.DQ_GM004265	4610385	4610711	sp|O86228|Y666A_HAEIN Uncharacterized HTH-type transcriptional regulator HI_0666.1 OS=Haemophilus influenzae (strain ATCC 51907 / DSM 11121 / KW20 / Rd) OX=71421 GN=HI_0666.1 PE=4 SV=1//5.14403e-24	4.19614	P.b.DQ_GM001313	1417216	1418181	sp|Q6D7C4|GLK_PECAS Glucokinase OS=Pectobacterium atrosepticum (strain SCRI 1043 / ATCC BAA-672) OX=218491 GN=glk PE=3 SV=1//0	-3.07777
P.b.DQ_GM003875	4179779	4179973	sp|O68934|BFD_SERMA Bacterioferritin-associated ferredoxin OS=Serratia marcescens OX=615 GN=bfd PE=3 SV=1//1.01665e-27	4.192	P.b.DQ_GM000896	964324	964971	-//-	-3.07556
P.b.DQ_GM000592	629505	630521	sp|P76113|CURA_ECOLI NADPH-dependent curcumin reductase OS=Escherichia coli (strain K12) OX=83333 GN=curA PE=1 SV=3//8.27808e-74	4.18789	P.b.DQ_GM004036	4356508	4357458	sp|Q6CZH4|CORA_PECAS Magnesium transport protein CorA OS=Pectobacterium atrosepticum (strain SCRI 1043 / ATCC BAA-672) OX=218491 GN=corA PE=3 SV=1//0	-3.07398
P.b.DQ_GM001016	1091775	1092404	sp|Q9P6M1|GST3_SCHPO Glutathione S-transferase 3 OS=Schizosaccharomyces pombe (strain 972 / ATCC 24843) OX=284812 GN=gst3 PE=1 SV=3//8.67844e-24	4.18697	P.b.DQ_GM003084	3322897	3323796	sp|C0LA90|PYRHY_SPHWJ Pyrethroid hydrolase OS=Sphingobium wenxiniae (strain DSM 21828 / JZ-1) OX=595605 GN=pytH PE=1 SV=1//1.05799e-09	-3.06813
P.b.DQ_GM003039	3270693	3270908	sp|P64547|YFGG_SHIFL Uncharacterized protein YfgG OS=Shigella flexneri OX=623 GN=yfgG PE=4 SV=1//3.44006e-08	4.15661	P.b.DQ_GM000835	914372	915121	sp|P53520|PMFD_PROMH Chaperone protein PmfD OS=Proteus mirabilis (strain HI4320) OX=529507 GN=pmfD PE=3 SV=1//2.69761e-70	-3.06141
P.b.DQ_GM001727	1863813	1864079	sp|P0A1P8|GLRX1_SALTY Glutaredoxin 1 OS=Salmonella typhimurium (strain LT2 / SGSC1412 / ATCC 700720) OX=99287 GN=grxA PE=3 SV=1//3.17424e-49	4.13504	P.b.DQ_GM000371	405461	406114	sp|P45469|YRAR_ECOLI Putative NAD(P)-binding protein YraR OS=Escherichia coli (strain K12) OX=83333 GN=yraR PE=4 SV=2//1.80738e-65	-3.04546
Novel00104	642701	644003	PF00501:AMP-binding enzyme|PF11655:Protein of unknown function (DUF2589)	4.12782	Novel00418	2788539	2788861	PF01458:SUF system FeS cluster assembly, SufBD	-3.04359
P.b.DQ_GM004229	4567287	4568015	sp|Q47189|EXPR_PECPM Transcriptional activator protein ExpR OS=Pectobacterium parmentieri OX=1905730 GN=expR PE=3 SV=1//3.01943e-109	4.1031	P.b.DQ_GM000292	320585	321367	sp|P64609|MLAE_SHIFL Intermembrane phospholipid transport system permease protein MlaE OS=Shigella flexneri OX=623 GN=mlaE PE=3 SV=1//6.88924e-160	-3.03752
P.b.DQ_GM004200	4542259	4542456	-//-	4.08975	P.b.DQ_GM002730	2945702	2946106	sp|Q56894|FLGC_YEREN Flagellar basal-body rod protein FlgC OS=Yersinia enterocolitica OX=630 GN=flgC PE=3 SV=1//7.97248e-78	-3.02733
P.b.DQ_GM003048	3281489	3282724	sp|O07009|GANS_BACSU Galactooligosaccharide-binding protein OS=Bacillus subtilis (strain 168) OX=224308 GN=ganS PE=1 SV=1//8.65673e-140	4.0725	P.b.DQ_GM002135	2299730	2300047	sp|P15417|G5P_BPI22 DNA-Binding protein G5P OS=Enterobacteria phage I2-2 OX=10869 GN=V PE=3 SV=1//1.75163e-07	-3.01046
P.b.DQ_GM000011	13452	14894	sp|Q46829|BGLA_ECOLI 6-phospho-beta-glucosidase BglA OS=Escherichia coli (strain K12) OX=83333 GN=bglA PE=1 SV=2//0	4.07087	P.b.DQ_GM001561	1697995	1699896	sp|Q6D3A9|GSIA_PECAS Glutathione import ATP-binding protein GsiA OS=Pectobacterium atrosepticum (strain SCRI 1043 / ATCC BAA-672) OX=218491 GN=gsiA PE=3 SV=2//0	-3.00631
P.b.DQ_GM003312	3579235	3580125	-//-	4.05961	P.b.DQ_GM002487	2695315	2695806	-//-	-3.0042
P.b.DQ_GM003479	3767209	3767874	sp|Q6D142|YTFE_PECAS Iron-sulfur cluster repair protein YtfE OS=Pectobacterium atrosepticum (strain SCRI 1043 / ATCC BAA-672) OX=218491 GN=ytfE PE=3 SV=1//5.13811e-162	4.05382	P.b.DQ_GM002512	2719564	2720175	-//-	-3.00199
P.b.DQ_GM002040	2196823	2197230	sp|P0DOA5|HNS_YEREN DNA-binding protein H-NS OS=Yersinia enterocolitica OX=630 GN=hns PE=1 SV=1//1.38598e-68	4.05036	P.b.DQ_GM004314	4661594	4661848	sp|C6DJD2|DTD_PECCP D-aminoacyl-tRNA deacylase OS=Pectobacterium carotovorum subsp. carotovorum (strain PC1) OX=561230 GN=dtd PE=3 SV=1//5.64943e-56	-3.00112
P.b.DQ_GM001102	1186302	1186640	sp|P0AC58|GLNK_SHIFL Nitrogen regulatory protein GlnK OS=Shigella flexneri OX=623 GN=glnK PE=3 SV=1//6.10827e-72	4.02482	Novel00491	3258210	3261003	PF03315:Serine dehydratase beta chain|PF03313:Serine dehydratase alpha chain	-3.00093
P.b.DQ_GM000359	396794	397015	sp|P27218|SCRY_KLEPN Sucrose porin OS=Klebsiella pneumoniae OX=573 GN=scrY PE=3 SV=1//4.55529e-06	4.01537	P.b.DQ_GM002232	2400705	2401544	sp|P0A9S9|LIVG_SHIFL High-affinity branched-chain amino acid transport ATP-binding protein LivG OS=Shigella flexneri OX=623 GN=livG PE=3 SV=1//5.17395e-39	-2.99997
P.b.DQ_GM002992	3221927	3223537	-//-	4.01386	P.b.DQ_GM002035	2190797	2191423	sp|P45122|Y1240_HAEIN UPF0126 membrane protein HI_1240 OS=Haemophilus influenzae (strain ATCC 51907 / DSM 11121 / KW20 / Rd) OX=71421 GN=HI_1240 PE=3 SV=1//7.20095e-62	-2.9989
P.b.DQ_GM004368	4718934	4719320	-//-	4.00935	P.b.DQ_GM002539	2748705	2749337	sp|P31802|NARP_ECOLI Nitrate/nitrite response regulator protein NarP OS=Escherichia coli (strain K12) OX=83333 GN=narP PE=3 SV=1//8.79178e-93	-2.99794
P.b.DQ_GM004135	4475676	4477940	sp|Q6DAS2|METE_PECAS 5-methyltetrahydropteroyltriglutamate--homocysteine methyltransferase OS=Pectobacterium atrosepticum (strain SCRI 1043 / ATCC BAA-672) OX=218491 GN=metE PE=3 SV=1//0	4.0083	P.b.DQ_GM002353	2542784	2543260	sp|B3Q6P8|ECFG_RHOPT ECF RNA polymerase sigma factor EcfG OS=Rhodopseudomonas palustris (strain TIE-1) OX=395960 GN=ecfG PE=1 SV=1//1.6912e-16	-2.99722
Novel00343	2118021	2119109	PF06178:Oligogalacturonate-specific porin protein (KdgM)	3.99916	P.b.DQ_GM003431	3706040	3707116	sp|P44206|MOLA_HAEIN Molybdate-binding protein MolA OS=Haemophilus influenzae (strain ATCC 51907 / DSM 11121 / KW20 / Rd) OX=71421 GN=molA PE=1 SV=1//5.83312e-16	-2.99189
P.b.DQ_GM001427	1553232	1554248	sp|P02920|LACY_ECOLI Lactose permease OS=Escherichia coli (strain K12) OX=83333 GN=lacY PE=1 SV=1//0	3.98191	P.b.DQ_GM001557	1696284	1696448	sp|Q56066|MOEA_SALTY Molybdopterin molybdenumtransferase OS=Salmonella typhimurium (strain LT2 / SGSC1412 / ATCC 700720) OX=99287 GN=moeA PE=3 SV=2//4.04961e-23	-2.98832
P.b.DQ_GM003917	4219016	4219255	-//-	3.97718	P.b.DQ_GM002332	2517280	2518236	sp|A1B8Z0|BHCD_PARDP Iminosuccinate reductase OS=Paracoccus denitrificans (strain Pd 1222) OX=318586 GN=bhcD PE=1 SV=1//6.2148e-36	-2.98202
P.b.DQ_GM000860	940815	941522	-//-	3.9756	P.b.DQ_GM002789	3004365	3005546	sp|A4W4R9|DGOD_ENT38 D-galactonate dehydratase OS=Enterobacter sp. (strain 638) OX=399742 GN=dgoD PE=3 SV=1//1.29328e-64	-2.98134
P.b.DQ_GM000820	899935	901737	-//-	3.97527	P.b.DQ_GM000423	455097	455402	-//-	-2.97487
P.b.DQ_GM000595	635416	640917	sp|P9WQE1|PPSE_MYCTU Phenolphthiocerol/phthiocerol polyketide synthase subunit E OS=Mycobacterium tuberculosis (strain ATCC 25618 / H37Rv) OX=83332 GN=ppsE PE=1 SV=1//0	3.97221	sRNA00013	571373	571434	-	-2.96974
P.b.DQ_GM002660	2875323	2875604	-//-	3.9414	P.b.DQ_GM002803	3022114	3023106	sp|Q3J6K9|ACUI_CERS4 Acrylyl-CoA reductase AcuI OS=Cereibacter sphaeroides (strain ATCC 17023 / DSM 158 / JCM 6121 / CCUG 31486 / LMG 2827 / NBRC 12203 / NCIMB 8253 / ATH 2.4.1.) OX=272943 GN=acuI PE=1 SV=1//4.91591e-105	-2.9689
P.b.DQ_GM003376	3642617	3643036	sp|P0AGG7|THIO2_SHIFL Thioredoxin 2 OS=Shigella flexneri OX=623 GN=trxC PE=3 SV=1//1.07519e-75	3.9223	P.b.DQ_GM004262	4607541	4608674	-//-	-2.96778
P.b.DQ_GM002662	2876471	2876899	sp|P39177|USPG_ECOLI Universal stress protein UP12 OS=Escherichia coli (strain K12) OX=83333 GN=uspG PE=1 SV=2//4.96439e-34	3.91011	Novel00198	1286340	1286704	PF06804:NlpB/DapX lipoprotein	-2.96474
Novel00010	72581	73117	PF05638:Type VI secretion system effector, Hcp	3.90699	P.b.DQ_GM001977	2138249	2138989	sp|P69804|PTNC_SHIFL PTS system mannose-specific EIIC component OS=Shigella flexneri OX=623 GN=manY PE=3 SV=1//2.13134e-117	-2.96395
P.b.DQ_GM002562	2767233	2767607	sp|Q8X5S5|NRFF_ECO57 Formate-dependent nitrite reductase complex subunit NrfF OS=Escherichia coli O157:H7 OX=83334 GN=nrfF PE=3 SV=1//3.06211e-35	3.89991	P.b.DQ_GM003670	3966440	3967456	sp|P31550|THIB_ECOLI Thiamine-binding periplasmic protein OS=Escherichia coli (strain K12) OX=83333 GN=thiB PE=1 SV=2//1.25247e-175	-2.96168
P.b.DQ_GM000687	737839	738105	-//-	3.87225	P.b.DQ_GM002918	3145175	3146311	sp|C6DA76|PDXB_PECCP Erythronate-4-phosphate dehydrogenase OS=Pectobacterium carotovorum subsp. carotovorum (strain PC1) OX=561230 GN=pdxB PE=3 SV=1//0	-2.95362
P.b.DQ_GM004002	4316320	4316895	-//-	3.87105	P.b.DQ_GM001990	2151551	2152153	sp|P0AA91|YEAY_ECOLI Uncharacterized lipoprotein YeaY OS=Escherichia coli (strain K12) OX=83333 GN=yeaY PE=3 SV=1//4.70029e-64	-2.95203
Novel00359	2196790	2197309	PF00816:H-NS histone family	3.86355	P.b.DQ_GM000053	57709	58719	sp|P37313|DPPF_ECOLI Dipeptide transport ATP-binding protein DppF OS=Escherichia coli (strain K12) OX=83333 GN=dppF PE=1 SV=1//0	-2.94459
P.b.DQ_GM002566	2771150	2771719	sp|P0ABL1|NRFB_ECOLI Cytochrome c-type protein NrfB OS=Escherichia coli (strain K12) OX=83333 GN=nrfB PE=1 SV=1//5.83161e-99	3.85992	P.b.DQ_GM000926	993274	993987	sp|P16679|PHNL_ECOLI Alpha-D-ribose 1-methylphosphonate 5-triphosphate synthase subunit PhnL OS=Escherichia coli (strain K12) OX=83333 GN=phnL PE=1 SV=1//7.5056e-106	-2.93376
P.b.DQ_GM000641	687683	687922	sp|P55914|YJJZ_ECOLI Uncharacterized protein YjjZ OS=Escherichia coli (strain K12) OX=83333 GN=yjjZ PE=4 SV=1//5.29416e-11	3.85967	P.b.DQ_GM002658	2871168	2872676	-//-	-2.92433
P.b.DQ_GM001656	1792444	1792959	sp|P25253|OMPX_ENTCL Outer membrane protein X OS=Enterobacter cloacae OX=550 GN=ompX PE=1 SV=1//2.09621e-64	3.85498	Novel00254	1609215	1610170	PF00171:Aldehyde dehydrogenase family	-2.92216
P.b.DQ_GM000238	267194	268225	sp|P58068|YHDW_ECO57 Putative amino-acid ABC transporter-binding protein YhdW OS=Escherichia coli O157:H7 OX=83334 GN=yhdW PE=3 SV=1//0	3.82614	P.b.DQ_GM001358	1480397	1481716	-//-	-2.91686
Novel00388	2466315	2466590	-	3.82581	P.b.DQ_GM001802	1945348	1946223	sp|P17725|CITE_KLEPN Citrate lyase subunit beta OS=Klebsiella pneumoniae OX=573 GN=citE PE=1 SV=2//6.29728e-136	-2.91546
P.b.DQ_GM000842	922001	922555	-//-	3.82402	Novel00203	1307234	1307553	PF02410:Ribosomal silencing factor during starvation	-2.91269
P.b.DQ_GM000066	70199	70606	sp|Q9I738|EAGT6_PSEAE Effector EagT6 OS=Pseudomonas aeruginosa (strain ATCC 15692 / DSM 22644 / CIP 104116 / JCM 14847 / LMG 12228 / 1C / PRS 101 / PAO1) OX=208964 GN=eagT6 PE=1 SV=1//7.16505e-06	3.81957	P.b.DQ_GM001583	1721570	1722064	sp|A8GBD6|MOAC_SERP5 Cyclic pyranopterin monophosphate synthase OS=Serratia proteamaculans (strain 568) OX=399741 GN=moaC PE=3 SV=1//1.90662e-100	-2.90445
P.b.DQ_GM003308	3574704	3576182	sp|Q9I748|TSSC1_PSEAE Type VI secretion system sheath protein TssC1 OS=Pseudomonas aeruginosa (strain ATCC 15692 / DSM 22644 / CIP 104116 / JCM 14847 / LMG 12228 / 1C / PRS 101 / PAO1) OX=208964 GN=tssC1 PE=1 SV=1//2.53017e-100	3.81842	P.b.DQ_GM000221	245987	246187	sp|O32583|THIS_ECOLI Sulfur carrier protein ThiS OS=Escherichia coli (strain K12) OX=83333 GN=thiS PE=1 SV=1//6.50657e-18	-2.90422
P.b.DQ_GM003050	3284141	3284989	sp|O07011|GANQ_BACSU Galactooligosaccharides transport system permease protein GanQ OS=Bacillus subtilis (strain 168) OX=224308 GN=ganQ PE=1 SV=1//1.30359e-127	3.81476	P.b.DQ_GM002201	2367995	2368885	sp|P42361|MTSB_STRGN Manganese import system permease protein ScaB OS=Streptococcus gordonii OX=1302 GN=scaB PE=3 SV=1//3.6592e-25	-2.90394
P.b.DQ_GM003743	4052154	4052921	sp|P25894|LOIP_ECOLI Metalloprotease LoiP OS=Escherichia coli (strain K12) OX=83333 GN=loiP PE=1 SV=2//2.05038e-116	3.80566	P.b.DQ_GM000546	582729	584195	sp|C6DKE8|UXAB_PECCP Altronate oxidoreductase OS=Pectobacterium carotovorum subsp. carotovorum (strain PC1) OX=561230 GN=uxaB PE=3 SV=1//0	-2.89106
P.b.DQ_GM000558	598460	598822	sp|Q5UPL7|YL153_MIMIV Uncharacterized protein L153 OS=Acanthamoeba polyphaga mimivirus OX=212035 GN=MIMI_L153 PE=4 SV=1//1.27659e-07	3.80068	Novel00674	4421919	4422026	-	-2.88461
Novel00389	2486519	2487050	PF06296:RelE toxin of RelE / RelB toxin-antitoxin system	3.77527	P.b.DQ_GM000781	856098	857465	sp|P0AE82|CPXA_ECOLI Sensor histidine kinase CpxA OS=Escherichia coli (strain K12) OX=83333 GN=cpxA PE=1 SV=1//3.74032e-33	-2.87637
P.b.DQ_GM001520	1666107	1666589	sp|C3N775|METE_SULIY Methionine synthase OS=Sulfolobus islandicus (strain Y.G.57.14 / Yellowstone #1) OX=439386 GN=metE PE=3 SV=1//1.81162e-17	3.76532	P.b.DQ_GM002142	2304112	2304600	sp|Q47718|INSO2_ECOLI Putative transposase InsO for insertion sequence element IS911B OS=Escherichia coli (strain K12) OX=83333 GN=insO2 PE=5 SV=1//6.29165e-08	-2.87562
P.b.DQ_GM004302	4645929	4646471	sp|P23988|PAGC_SALTY Virulence membrane protein PagC OS=Salmonella typhimurium (strain LT2 / SGSC1412 / ATCC 700720) OX=99287 GN=pagC PE=3 SV=2//2.9855e-41	3.75576	P.b.DQ_GM001261	1362294	1362887	sp|P0AAV4|PXPB_ECOLI 5-oxoprolinase subunit B OS=Escherichia coli (strain K12) OX=83333 GN=pxpB PE=1 SV=1//2.92552e-96	-2.87038
Novel00538	3539421	3539776	-	3.75415	P.b.DQ_GM002620	2831600	2832835	sp|P00393|NDH_ECOLI Type II NADH:quinone oxidoreductase OS=Escherichia coli (strain K12) OX=83333 GN=ndh PE=1 SV=2//0	-2.86679
P.b.DQ_GM002011	2169265	2169492	-//-	3.73975	P.b.DQ_GM001066	1148392	1149528	sp|P25539|RIBD_ECOLI Riboflavin biosynthesis protein RibD OS=Escherichia coli (strain K12) OX=83333 GN=ribD PE=1 SV=1//0	-2.85797
Novel00713	4691693	4692114	PF04076:Bacterial OB fold (BOF) protein	3.7314	Novel00260	1698260	1698684	PF00005:ABC transporter	-2.85585
P.b.DQ_GM003532	3814441	3815220	-//-	3.72651	Novel00606	4029933	4030143	PF00300:Histidine phosphatase superfamily (branch 1)	-2.85003
Novel00270	1792647	1793641	PF13505:Outer membrane protein beta-barrel domain	3.72227	Novel00695	4588012	4588178	-	-2.84986
P.b.DQ_GM001276	1378503	1379672	-//-	3.7124	P.b.DQ_GM001983	2143877	2145175	sp|P16095|SDHL_ECOLI L-serine dehydratase 1 OS=Escherichia coli (strain K12) OX=83333 GN=sdaA PE=1 SV=3//0	-2.84566
P.b.DQ_GM003304	3570313	3571503	-//-	3.70815	P.b.DQ_GM002837	3055509	3058163	sp|Q06457|NASA_KLEOX Nitrate reductase OS=Klebsiella oxytoca OX=571 GN=nasA PE=2 SV=2//0	-2.83822
P.b.DQ_GM001663	1799627	1799950	-//-	3.68979	P.b.DQ_GM001596	1735517	1736329	-//-	-2.83795
P.b.DQ_GM002267	2460434	2460781	-//-	3.67827	P.b.DQ_GM000089	102617	103318	-//-	-2.83569
P.b.DQ_GM000230	254093	254365	sp|P52680|DBHA_SERMA DNA-binding protein HU-alpha OS=Serratia marcescens OX=615 GN=hupA PE=3 SV=1//2.00595e-56	3.67786	P.b.DQ_GM003390	3663182	3664204	sp|Q56131|NLPD_SALTI Murein hydrolase activator NlpD OS=Salmonella typhi OX=90370 GN=nlpD PE=3 SV=2//5.04381e-116	-2.8324
P.b.DQ_GM001110	1191226	1191594	sp|P0AAR0|TOMB_ECOLI Hha toxicity modulator TomB OS=Escherichia coli (strain K12) OX=83333 GN=tomB PE=1 SV=1//1.60072e-47	3.66403	P.b.DQ_GM000657	707011	708273	sp|P16552|RAFB_ECOLX Raffinose permease OS=Escherichia coli OX=562 GN=rafB PE=1 SV=1//0	-2.82693
P.b.DQ_GM003370	3635782	3636267	sp|P0ACR9|MPRA_ECOLI Transcriptional repressor MprA OS=Escherichia coli (strain K12) OX=83333 GN=mprA PE=2 SV=1//1.80622e-73	3.66323	P.b.DQ_GM002836	3054650	3055483	sp|Q21K21|CYSG_SACD2 Siroheme synthase OS=Saccharophagus degradans (strain 2-40 / ATCC 43961 / DSM 17024) OX=203122 GN=cysG PE=3 SV=1//1.75863e-83	-2.81656
P.b.DQ_GM002327	2512916	2513458	-//-	3.66129	P.b.DQ_GM001786	1927612	1928202	sp|Q6D408|HIS5_PECAS Imidazole glycerol phosphate synthase subunit HisH OS=Pectobacterium atrosepticum (strain SCRI 1043 / ATCC BAA-672) OX=218491 GN=hisH PE=3 SV=1//2.49864e-143	-2.81141
P.b.DQ_GM000593	630574	631200	-//-	3.65819	P.b.DQ_GM001489	1634425	1634877	sp|P06282|CDH_ECOLI CDP-diacylglycerol pyrophosphatase OS=Escherichia coli (strain K12) OX=83333 GN=cdh PE=3 SV=1//3.80835e-37	-2.8079
Novel00386	2420561	2420819	-	3.6503	P.b.DQ_GM000760	831219	833498	sp|Q9ZFV8|MAO2_SALTY NADP-dependent malic enzyme OS=Salmonella typhimurium (strain LT2 / SGSC1412 / ATCC 700720) OX=99287 GN=maeB PE=3 SV=2//0	-2.80677
Novel00640	4179720	4180042	PF04324:BFD-like [2Fe-2S] binding domain	3.64795	P.b.DQ_GM004287	4627767	4628060	sp|P64577|YGHW_SHIFL Uncharacterized protein YghW OS=Shigella flexneri OX=623 GN=yghW PE=4 SV=1//3.09038e-28	-2.80143
P.b.DQ_GM003302	3568452	3569789	sp|Q9I753|TSSK1_PSEAE Type VI secretion system baseplate component TssK1 OS=Pseudomonas aeruginosa (strain ATCC 15692 / DSM 22644 / CIP 104116 / JCM 14847 / LMG 12228 / 1C / PRS 101 / PAO1) OX=208964 GN=tssK1 PE=1 SV=1//5.86947e-116	3.64713	P.b.DQ_GM000962	1033319	1035040	sp|Q6D3A9|GSIA_PECAS Glutathione import ATP-binding protein GsiA OS=Pectobacterium atrosepticum (strain SCRI 1043 / ATCC BAA-672) OX=218491 GN=gsiA PE=3 SV=2//1.2631e-47	-2.79409
P.b.DQ_GM004206	4545965	4546192	-//-	3.64662	Novel00570	3800896	3802002	PF02302:PTS system, Lactose/Cellobiose specific IIB subunit|PF07729:FCD domain|PF00392:Bacterial regulatory proteins, gntR family	-2.79173
Novel00004	38809	39169	PF07338:YdgH/BhsA/McbA-like domain	3.63733	P.b.DQ_GM003681	3983269	3984159	sp|Q6D0E4|DJLA_PECAS Co-chaperone protein DjlA OS=Pectobacterium atrosepticum (strain SCRI 1043 / ATCC BAA-672) OX=218491 GN=djlA PE=3 SV=1//1.22688e-148	-2.78876
P.b.DQ_GM001521	1666606	1667139	sp|Q4JAI4|METE_SULAC Methionine synthase OS=Sulfolobus acidocaldarius (strain ATCC 33909 / DSM 639 / JCM 8929 / NBRC 15157 / NCIMB 11770) OX=330779 GN=metE PE=3 SV=1//1.67337e-23	3.62253	P.b.DQ_GM000623	670725	670883	-//-	-2.78557
P.b.DQ_GM004098	4429177	4430133	sp|P39325|YTFQ_ECOLI Galactofuranose-binding protein YtfQ OS=Escherichia coli (strain K12) OX=83333 GN=ytfQ PE=1 SV=1//6.49387e-175	3.61367	P.b.DQ_GM002885	3111991	3112536	sp|P0AFD3|NUOE_SHIFL NADH-quinone oxidoreductase subunit E OS=Shigella flexneri OX=623 GN=nuoE PE=3 SV=1//1.67296e-100	-2.7849
P.b.DQ_GM003829	4148765	4149694	sp|Q6D009|METAS_PECAS Homoserine O-succinyltransferase OS=Pectobacterium atrosepticum (strain SCRI 1043 / ATCC BAA-672) OX=218491 GN=metAS PE=3 SV=1//0	3.61186	Novel00691	4580897	4582461	PF00171:Aldehyde dehydrogenase family	-2.78486
P.b.DQ_GM002650	2860424	2860678	sp|P0AB33|BSSS_ECOLI Biofilm regulator BssS OS=Escherichia coli (strain K12) OX=83333 GN=bssS PE=2 SV=1//1.51522e-36	3.60481	P.b.DQ_GM000517	555180	555761	sp|Q83K22|EAMB_SHIFL Cysteine/O-acetylserine efflux protein OS=Shigella flexneri OX=623 GN=eamB PE=3 SV=1//6.45526e-12	-2.77966
P.b.DQ_GM001569	1707729	1709033	sp|P12677|BIOA_SALTY Adenosylmethionine-8-amino-7-oxononanoate aminotransferase OS=Salmonella typhimurium (strain LT2 / SGSC1412 / ATCC 700720) OX=99287 GN=bioA PE=3 SV=2//0	3.59909	P.b.DQ_GM004241	4580893	4582428	sp|P37685|ALDB_ECOLI Aldehyde dehydrogenase B OS=Escherichia coli (strain K12) OX=83333 GN=aldB PE=1 SV=2//0	-2.77881
P.b.DQ_GM000808	885583	886503	sp|P96402|LIPC_MYCTU Esterase LipC OS=Mycobacterium tuberculosis (strain ATCC 25618 / H37Rv) OX=83332 GN=lipC PE=1 SV=1//2.01433e-24	3.58505	P.b.DQ_GM003468	3757094	3757732	sp|Q6D151|MSRA_PECAS Peptide methionine sulfoxide reductase MsrA OS=Pectobacterium atrosepticum (strain SCRI 1043 / ATCC BAA-672) OX=218491 GN=msrA PE=3 SV=1//1.34594e-150	-2.77128
P.b.DQ_GM004344	4691694	4692089	sp|P0ADU5|YGIW_ECOLI Protein YgiW OS=Escherichia coli (strain K12) OX=83333 GN=ygiW PE=1 SV=1//4.01649e-39	3.57354	P.b.DQ_GM002610	2817786	2818700	sp|Q6D662|NAGK_PECAS N-acetyl-D-glucosamine kinase OS=Pectobacterium atrosepticum (strain SCRI 1043 / ATCC BAA-672) OX=218491 GN=nagK PE=3 SV=1//3.08314e-168	-2.76803
Novel00511	3369677	3369771	-	3.56263	P.b.DQ_GM001045	1124230	1125138	sp|P23917|MAK_ECOLI Fructokinase OS=Escherichia coli (strain K12) OX=83333 GN=mak PE=1 SV=2//1.33525e-172	-2.76521
P.b.DQ_GM002116	2280701	2280931	sp|Q6D4Z5|PPTA_PECAS Tautomerase PptA OS=Pectobacterium atrosepticum (strain SCRI 1043 / ATCC BAA-672) OX=218491 GN=pptA PE=3 SV=1//1.11082e-43	3.56202	P.b.DQ_GM003190	3448594	3449814	sp|P37047|CDAR_ECOLI Carbohydrate diacid regulator OS=Escherichia coli (strain K12) OX=83333 GN=cdaR PE=1 SV=2//0	-2.76071
P.b.DQ_GM002389	2586595	2588337	sp|Q7CGD8|CDIB_YERPE Outer membrane transporter CdiB OS=Yersinia pestis OX=632 GN=cdib PE=3 SV=1//0	3.55596	Novel00133	831650	833920	PF01515:Phosphate acetyl/butaryl transferase|PF03949:Malic enzyme, NAD binding domain	-2.75314
P.b.DQ_GM000877	953637	953930	-//-	3.54768	P.b.DQ_GM002354	2543266	2544060	-//-	-2.74853
P.b.DQ_GM003087	3326630	3327193	-//-	3.54753	P.b.DQ_GM000310	340168	341097	sp|P0ADW6|YHCC_ECOLI Protein YhcC OS=Escherichia coli (strain K12) OX=83333 GN=yhcC PE=3 SV=1//0	-2.74775
P.b.DQ_GM003620	3914524	3916008	sp|P36645|HOFB_ECOLI Protein transport protein HofB homolog OS=Escherichia coli (strain K12) OX=83333 GN=hofB PE=3 SV=3//2.9387e-150	3.54187	P.b.DQ_GM003586	3873148	3873837	sp|Q9KQH7|FABG_VIBCH 3-oxoacyl-[acyl-carrier-protein] reductase FabG OS=Vibrio cholerae serotype O1 (strain ATCC 39315 / El Tor Inaba N16961) OX=243277 GN=fabG PE=1 SV=2//7.26228e-23	-2.73867
P.b.DQ_GM003782	4092481	4093959	-//-	3.54133	P.b.DQ_GM002927	3155340	3156425	sp|Q6D2M6|AROC_PECAS Chorismate synthase OS=Pectobacterium atrosepticum (strain SCRI 1043 / ATCC BAA-672) OX=218491 GN=aroC PE=3 SV=1//0	-2.73735
P.b.DQ_GM003305	3571536	3572501	-//-	3.54087	P.b.DQ_GM004221	4559823	4560851	sp|P75821|YBJS_ECOLI Uncharacterized protein YbjS OS=Escherichia coli (strain K12) OX=83333 GN=ybjS PE=3 SV=2//8.25451e-93	-2.7373
P.b.DQ_GM001877	2032489	2032797	sp|P69794|PTQA_SHIFL PTS system N,N&apos;-diacetylchitobiose-specific EIIA component OS=Shigella flexneri OX=623 GN=chbA PE=3 SV=1//2.96644e-26	3.53637	Novel00116	698389	699501	PF02347:Glycine cleavage system P-protein	-2.73551
Novel00142	901525	901836	-	3.52823	Novel00593	3972030	3973050	PF02776:Thiamine pyrophosphate enzyme, N-terminal TPP binding domain|PF00205:Thiamine pyrophosphate enzyme, central domain	-2.73325
P.b.DQ_GM001749	1881775	1883427	sp|Q6D3T2|HCP_PECAS Hydroxylamine reductase OS=Pectobacterium atrosepticum (strain SCRI 1043 / ATCC BAA-672) OX=218491 GN=hcp PE=3 SV=1//0	3.52068	P.b.DQ_GM001976	2137392	2138234	sp|P69806|PTND_ECOL6 PTS system mannose-specific EIID component OS=Escherichia coli O6:H1 (strain CFT073 / ATCC 700928 / UPEC) OX=199310 GN=manZ PE=3 SV=1//1.00964e-162	-2.73186
P.b.DQ_GM003332	3600235	3602682	sp|Q8ZBY6|FADE_YERPE Acyl-coenzyme A dehydrogenase OS=Yersinia pestis OX=632 GN=fadE PE=3 SV=1//0	3.48506	Novel00555	3662114	3663644	PF01551:Peptidase family M23|PF04539:Sigma-70 region 3|PF00140:Sigma-70 factor, region 1.2|PF04542:Sigma-70 region 2|PF04545:Sigma-70, region 4	-2.73181
P.b.DQ_GM003963	4268904	4269038	-//-	3.48433	P.b.DQ_GM002962	3188422	3189804	sp|P21693|DBPA_ECOLI ATP-dependent RNA helicase DbpA OS=Escherichia coli (strain K12) OX=83333 GN=dbpA PE=1 SV=2//0	-2.72604
P.b.DQ_GM001401	1529745	1530602	-//-	3.48048	P.b.DQ_GM004041	4362651	4363355	sp|P55886|YIGA_SALTY Uncharacterized protein YigA OS=Salmonella typhimurium (strain LT2 / SGSC1412 / ATCC 700720) OX=99287 GN=yigA PE=4 SV=2//1.93423e-84	-2.71781
Novel00671	4413434	4413873	-	3.46258	P.b.DQ_GM002616	2827331	2827921	sp|P28815|TETC_ECOLX Transposon Tn10 TetC protein OS=Escherichia coli OX=562 GN=tetC PE=1 SV=1//1.57006e-12	-2.71115
Novel00141	884988	885081	-	3.45473	P.b.DQ_GM002316	2502661	2502924	sp|P25526|GABD_ECOLI Succinate-semialdehyde dehydrogenase [NADP(+)] GabD OS=Escherichia coli (strain K12) OX=83333 GN=gabD PE=1 SV=1//7.22412e-30	-2.7081
P.b.DQ_GM000346	382786	383526	sp|P94424|NFRA2_BACSU FMN reductase [NAD(P)H] OS=Bacillus subtilis (strain 168) OX=224308 GN=nfrA2 PE=1 SV=1//8.0578e-70	3.45421	P.b.DQ_GM003702	4006774	4007619	sp|P0AG43|RIBF_SHIFL Bifunctional riboflavin kinase/FMN adenylyltransferase OS=Shigella flexneri OX=623 GN=ribF PE=3 SV=1//2.06121e-139	-2.70791
P.b.DQ_GM002833	3052364	3052885	sp|Q6D2V8|MTND1_PECAS Acireductone dioxygenase 1 OS=Pectobacterium atrosepticum (strain SCRI 1043 / ATCC BAA-672) OX=218491 GN=mtnD1 PE=3 SV=1//1.4031e-117	3.43986	P.b.DQ_GM002538	2748499	2748606	-//-	-2.70408
P.b.DQ_GM000594	631265	635338	sp|O30409|TYCC_BREPA Tyrocidine synthase 3 OS=Brevibacillus parabrevis OX=54914 GN=tycC PE=1 SV=1//8.86242e-128	3.43792	P.b.DQ_GM002859	3083906	3084628	sp|Q8X239|GUAAA_SULAC GMP synthase [glutamine-hydrolyzing] subunit A OS=Sulfolobus acidocaldarius (strain ATCC 33909 / DSM 639 / JCM 8929 / NBRC 15157 / NCIMB 11770) OX=330779 GN=guaAA PE=3 SV=3//1.15588e-16	-2.6988
Novel00387	2453349	2453995	-	3.43623	P.b.DQ_GM002436	2643062	2643694	-//-	-2.6986
P.b.DQ_GM000934	1000668	1000889	sp|P65297|YGDR_SHIFL Uncharacterized lipoprotein YgdR OS=Shigella flexneri OX=623 GN=ygdR PE=3 SV=1//2.09943e-24	3.42486	P.b.DQ_GM004293	4633608	4634354	sp|Q6DB47|RSMJ_PECAS Ribosomal RNA small subunit methyltransferase J OS=Pectobacterium atrosepticum (strain SCRI 1043 / ATCC BAA-672) OX=218491 GN=rsmJ PE=3 SV=1//7.05524e-138	-2.69846
P.b.DQ_GM002262	2453210	2454232	-//-	3.42442	P.b.DQ_GM000853	931611	932798	sp|Q8FBX9|NEPI_ECOL6 Purine ribonucleoside efflux pump NepI OS=Escherichia coli O6:H1 (strain CFT073 / ATCC 700928 / UPEC) OX=199310 GN=nepI PE=3 SV=2//3.38696e-84	-2.69457
P.b.DQ_GM002261	2451929	2452930	-//-	3.41462	P.b.DQ_GM002808	3027010	3028407	sp|Q2LUH4|MTAD2_SYNAS 5-methylthioadenosine/S-adenosylhomocysteine deaminase 2 OS=Syntrophus aciditrophicus (strain SB) OX=56780 GN=mtaD2 PE=3 SV=1//4.6151e-31	-2.69289
P.b.DQ_GM003301	3567660	3568436	-//-	3.40889	P.b.DQ_GM004320	4667022	4667552	sp|P06218|NTRB_KLEOX Sensory histidine kinase/phosphatase NtrB OS=Klebsiella oxytoca OX=571 GN=ntrB PE=3 SV=1//2.02302e-08	-2.68648
Novel00032	253843	255054	PF00216:Bacterial DNA-binding protein|PF07356:Protein of unknown function (DUF1481)	3.40711	P.b.DQ_GM002048	2207085	2207723	sp|P0AFH6|OPPC_ECOLI Oligopeptide transport system permease protein OppC OS=Escherichia coli (strain K12) OX=83333 GN=oppC PE=1 SV=1//5.17395e-100	-2.67774
P.b.DQ_GM001109	1190969	1191172	sp|P0A3X0|YMOA_YERPE Modulating protein YmoA OS=Yersinia pestis OX=632 GN=ymoA PE=1 SV=1//7.9744e-36	3.40701	P.b.DQ_GM000928	995263	996090	sp|Q66D26|PHNC_YERPS Phosphonates import ATP-binding protein PhnC OS=Yersinia pseudotuberculosis serotype I (strain IP32953) OX=273123 GN=phnC PE=3 SV=1//1.85488e-135	-2.6751
P.b.DQ_GM001623	1764063	1765430	sp|P23598|PRTF_DICCH Proteases secretion protein PrtF OS=Dickeya chrysanthemi OX=556 GN=prtF PE=3 SV=1//0	3.40645	Novel00563	3756522	3756792	-	-2.67497
P.b.DQ_GM000752	820439	821317	sp|P29823|LACF_RHIRD Lactose transport system permease protein LacF OS=Rhizobium radiobacter OX=358 GN=lacF PE=2 SV=1//7.96737e-131	3.40167	Novel00571	3802915	3803551	PF00232:Glycosyl hydrolase family 1	-2.67221
P.b.DQ_GM002010	2168960	2169268	-//-	3.39665	P.b.DQ_GM002964	3190656	3191426	sp|Q57399|MOLC_HAEIN Molybdate import ATP-binding protein MolC OS=Haemophilus influenzae (strain ATCC 51907 / DSM 11121 / KW20 / Rd) OX=71421 GN=molC PE=1 SV=1//7.68974e-72	-2.67074
P.b.DQ_GM002875	3099814	3100125	sp|P0AEH5|ELAB_ECOLI Protein ElaB OS=Escherichia coli (strain K12) OX=83333 GN=elaB PE=1 SV=1//2.49867e-23	3.37837	P.b.DQ_GM002884	3110645	3111994	sp|P33901|NUOF_SALTY NADH-quinone oxidoreductase subunit F OS=Salmonella typhimurium (strain LT2 / SGSC1412 / ATCC 700720) OX=99287 GN=nuoF PE=3 SV=2//0	-2.66974
Novel00478	3184457	3184718	PF05630:Necrosis inducing protein (NPP1)	3.37173	P.b.DQ_GM001804	1947833	1948360	sp|B7M4U6|CITX_ECO8A Apo-citrate lyase phosphoribosyl-dephospho-CoA transferase OS=Escherichia coli O8 (strain IAI1) OX=585034 GN=citX PE=3 SV=1//1.13315e-40	-2.66141
P.b.DQ_GM000505	543864	545159	-//-	3.36859	P.b.DQ_GM000653	702358	703182	sp|E3GCF1|GPDQ_ENTLS Glycerophosphodiester phosphodiesterase GpdQ OS=Enterobacter lignolyticus (strain SCF1) OX=701347 GN=gpdQ PE=3 SV=1//7.08648e-131	-2.65705
P.b.DQ_GM000600	644311	647409	sp|O30409|TYCC_BREPA Tyrocidine synthase 3 OS=Brevibacillus parabrevis OX=54914 GN=tycC PE=1 SV=1//1.21878e-74	3.3575	P.b.DQ_GM000776	850078	850944	sp|P0AEB0|CYSW_ECOLI Sulfate transport system permease protein CysW OS=Escherichia coli (strain K12) OX=83333 GN=cysW PE=1 SV=1//1.20702e-134	-2.6558
P.b.DQ_GM003784	4094408	4095205	-//-	3.35444	P.b.DQ_GM001693	1828926	1829915	sp|Q7N365|Y2856_PHOLL UPF0324 membrane protein plu2856 OS=Photorhabdus laumondii subsp. laumondii (strain DSM 15139 / CIP 105565 / TT01) OX=243265 GN=plu2856 PE=3 SV=1//4.33968e-103	-2.64934
P.b.DQ_GM003282	3548489	3549445	-//-	3.34752	P.b.DQ_GM003258	3522014	3522442	sp|P0ADR1|YQAA_SHIFL Inner membrane protein YqaA OS=Shigella flexneri OX=623 GN=yqaA PE=3 SV=1//2.40777e-45	-2.64412
P.b.DQ_GM002563	2767627	2769501	sp|P32710|NRFE_ECOLI Probable cytochrome c-type biogenesis protein NrfE OS=Escherichia coli (strain K12) OX=83333 GN=nrfE PE=3 SV=2//1.12963e-162	3.34705	P.b.DQ_GM001515	1661223	1662479	sp|P76269|YEBQ_ECOLI Uncharacterized transporter YebQ OS=Escherichia coli (strain K12) OX=83333 GN=yebQ PE=3 SV=2//5.39956e-27	-2.64246
P.b.DQ_GM001111	1192354	1192602	sp|C6DB75|RL31B_PECCP 50S ribosomal protein L31 type B OS=Pectobacterium carotovorum subsp. carotovorum (strain PC1) OX=561230 GN=rpmE2 PE=3 SV=1//3.10066e-53	3.32984	Novel00067	460314	461511	PF00672:HAMP domain|PF00015:Methyl-accepting chemotaxis protein (MCP) signalling domain|PF08376:Nitrate and nitrite sensing	-2.63568
P.b.DQ_GM003918	4219298	4219552	-//-	3.32964	P.b.DQ_GM002462	2669119	2670492	sp|Q6D5W6|MDTK_PECAS Multidrug resistance protein MdtK OS=Pectobacterium atrosepticum (strain SCRI 1043 / ATCC BAA-672) OX=218491 GN=mdtK PE=3 SV=1//0	-2.63531
P.b.DQ_GM003514	3799805	3800020	-//-	3.32764	P.b.DQ_GM004145	4487388	4488419	sp|C6DIA7|TDH_PECCP L-threonine 3-dehydrogenase OS=Pectobacterium carotovorum subsp. carotovorum (strain PC1) OX=561230 GN=tdh PE=3 SV=1//0	-2.63528
P.b.DQ_GM000047	50137	51480	sp|O05256|MAEN_BACSU Na(+)-malate symporter OS=Bacillus subtilis (strain 168) OX=224308 GN=maeN PE=3 SV=1//1.04502e-161	3.3252	Novel00238	1477921	1481151	PF13437:HlyD family secretion protein|PF02321:Outer membrane efflux protein|PF13533:Biotin-lipoyl like	-2.6221
P.b.DQ_GM000721	787576	789102	sp|P75683|YAGG_ECOLI Putative glycoside/cation symporter YagG OS=Escherichia coli (strain K12) OX=83333 GN=yagG PE=1 SV=1//2.28567e-11	3.30928	P.b.DQ_GM000060	62017	63438	sp|E0SAK8|RHSA_DICD3 Probable deoxyribonuclease RhsA OS=Dickeya dadantii (strain 3937) OX=198628 GN=rhsA PE=1 SV=1//0	-2.62025
P.b.DQ_GM001664	1799953	1800597	-//-	3.30802	Novel00355	2160591	2160779	PF02600:Disulfide bond formation protein DsbB	-2.61788
P.b.DQ_GM001163	1259191	1259316	-//-	3.2977	P.b.DQ_GM003991	4304225	4306312	sp|P15977|MALQ_ECOLI 4-alpha-glucanotransferase OS=Escherichia coli (strain K12) OX=83333 GN=malQ PE=1 SV=2//0	-2.61523
Novel00690	4575488	4576450	PF13407:Periplasmic binding protein domain	3.27886	P.b.DQ_GM002228	2396940	2398229	sp|P52146|ARSB2_ECOLX Arsenical pump membrane protein OS=Escherichia coli OX=562 GN=arsB PE=4 SV=1//0	-2.61192
P.b.DQ_GM002693	2906350	2907393	sp|P44029|Y653_HAEIN Uncharacterized glycosyltransferase HI_0653 OS=Haemophilus influenzae (strain ATCC 51907 / DSM 11121 / KW20 / Rd) OX=71421 GN=HI_0653 PE=3 SV=1//6.87452e-12	3.27281	P.b.DQ_GM002050	2208727	2209761	sp|P08007|OPPF_SALTY Oligopeptide transport ATP-binding protein OppF OS=Salmonella typhimurium (strain LT2 / SGSC1412 / ATCC 700720) OX=99287 GN=oppF PE=3 SV=2//0	-2.61183
sRNA00034	1120454	1120853	-	3.27218	P.b.DQ_GM004088	4417147	4418955	sp|C6DHH1|ILVD_PECCP Dihydroxy-acid dehydratase OS=Pectobacterium carotovorum subsp. carotovorum (strain PC1) OX=561230 GN=ilvD PE=3 SV=1//0	-2.61122
P.b.DQ_GM001458	1596311	1597651	sp|P0ABP2|DCUB_SHIFL Anaerobic C4-dicarboxylate transporter DcuB OS=Shigella flexneri OX=623 GN=dcuB PE=3 SV=1//0	3.26283	P.b.DQ_GM000625	672316	673539	sp|C6DKL9|DEOB_PECCP Phosphopentomutase OS=Pectobacterium carotovorum subsp. carotovorum (strain PC1) OX=561230 GN=deoB PE=3 SV=1//0	-2.60935
P.b.DQ_GM002694	2907465	2908307	-//-	3.25675	P.b.DQ_GM002880	3105631	3106191	sp|P0AFE3|NUOJ_SHIFL NADH-quinone oxidoreductase subunit J OS=Shigella flexneri OX=623 GN=nuoJ PE=3 SV=1//2.1328e-74	-2.6085
Novel00627	4094391	4095436	-	3.24676	P.b.DQ_GM002510	2715702	2718551	-//-	-2.60468
sRNA00017	606304	606375	-	3.23915	P.b.DQ_GM000771	846214	846813	sp|P76537|YFEY_ECOLI Uncharacterized protein YfeY OS=Escherichia coli (strain K12) OX=83333 GN=yfeY PE=1 SV=1//1.46752e-55	-2.60462
P.b.DQ_GM003592	3878818	3879342	sp|P49618|LAPT_MANHA Arginine-binding periplasmic protein OS=Mannheimia haemolytica OX=75985 GN=lapT PE=3 SV=1//3.20041e-09	3.23832	P.b.DQ_GM001791	1933064	1933900	sp|P0AD12|YEEZ_ECOLI Protein YeeZ OS=Escherichia coli (strain K12) OX=83333 GN=yeeZ PE=1 SV=1//3.59143e-115	-2.60004
P.b.DQ_GM000467	499753	500310	-//-	3.22771	P.b.DQ_GM004026	4345939	4347006	sp|P09394|GLPQ_ECOLI Glycerophosphodiester phosphodiesterase, periplasmic OS=Escherichia coli (strain K12) OX=83333 GN=glpQ PE=1 SV=2//0	-2.59104
P.b.DQ_GM000809	886826	887728	sp|P37499|YYBE_BACSU Uncharacterized HTH-type transcriptional regulator YybE OS=Bacillus subtilis (strain 168) OX=224308 GN=yybE PE=3 SV=2//1.45715e-23	3.22196	P.b.DQ_GM003790	4101152	4102201	sp|P75691|YAHK_ECOLI Aldehyde reductase YahK OS=Escherichia coli (strain K12) OX=83333 GN=yahK PE=1 SV=1//0	-2.589
Novel00542	3576187	3577117	PF05591:Type VI secretion system, VipA, VC_A0107 or Hcp2	3.22128	P.b.DQ_GM003982	4293737	4294429	sp|P0A9U0|YBBA_SHIFL Uncharacterized ABC transporter ATP-binding protein YbbA OS=Shigella flexneri OX=623 GN=ybbA PE=3 SV=1//1.44888e-47	-2.58699
P.b.DQ_GM003093	3329057	3329911	-//-	3.22094	P.b.DQ_GM000952	1020798	1022663	sp|P04993|RECD_ECOLI RecBCD enzyme subunit RecD OS=Escherichia coli (strain K12) OX=83333 GN=recD PE=1 SV=2//0	-2.584
P.b.DQ_GM000434	468223	469011	sp|C6DJR1|RHAD_PECCP Rhamnulose-1-phosphate aldolase OS=Pectobacterium carotovorum subsp. carotovorum (strain PC1) OX=561230 GN=rhaD PE=3 SV=1//0	3.21508	P.b.DQ_GM000921	989515	989961	sp|P16685|PHNG_ECOLI Alpha-D-ribose 1-methylphosphonate 5-triphosphate synthase subunit PhnG OS=Escherichia coli (strain K12) OX=83333 GN=phnG PE=1 SV=2//9.47657e-54	-2.57904
P.b.DQ_GM002074	2232420	2232689	sp|P0AB64|YCIN_SHIFL Protein YciN OS=Shigella flexneri OX=623 GN=yciN PE=1 SV=1//1.07401e-34	3.21402	P.b.DQ_GM000004	6170	7360	sp|O06481|YFNC_BACSU Uncharacterized MFS-type transporter YfnC OS=Bacillus subtilis (strain 168) OX=224308 GN=yfnC PE=3 SV=1//1.0838e-08	-2.57719
P.b.DQ_GM003499	3786296	3788128	sp|Q9I3S1|BDLA_PSEAE Biofilm dispersion protein BdlA OS=Pseudomonas aeruginosa (strain ATCC 15692 / DSM 22644 / CIP 104116 / JCM 14847 / LMG 12228 / 1C / PRS 101 / PAO1) OX=208964 GN=bdlA PE=1 SV=1//3.45019e-13	3.21186	Novel00391	2521715	2522007	PF02665:Nitrate reductase gamma subunit	-2.57371
P.b.DQ_GM003363	3628211	3629413	sp|E0SCY1|OUSV_DICD3 Glycine betaine/choline transport system ATP-binding protein OusV OS=Dickeya dadantii (strain 3937) OX=198628 GN=ousV PE=1 SV=1//0	3.20983	P.b.DQ_GM003318	3584308	3585411	sp|Q6D1I3|PROB_PECAS Glutamate 5-kinase OS=Pectobacterium atrosepticum (strain SCRI 1043 / ATCC BAA-672) OX=218491 GN=proB PE=3 SV=1//0	-2.54977
P.b.DQ_GM001797	1941302	1941412	-//-	3.20182	P.b.DQ_GM002431	2637008	2638501	sp|Q6D5T8|APLK_PECAS Apulose kinase OS=Pectobacterium atrosepticum (strain SCRI 1043 / ATCC BAA-672) OX=218491 GN=aplK PE=1 SV=1//0	-2.54976
P.b.DQ_GM003369	3635233	3635562	sp|P43667|YGAH_ECOLI Uncharacterized protein YgaH OS=Escherichia coli (strain K12) OX=83333 GN=ygaH PE=4 SV=2//2.56174e-21	3.1906	P.b.DQ_GM000073	77790	79532	sp|P36267|GGT_PSEUA Glutathione hydrolase proenzyme OS=Pseudomonas sp. (strain A14) OX=69010 GN=ggt PE=1 SV=1//0	-2.54928
P.b.DQ_GM000536	574580	574978	sp|P42619|YQJF_ECOLI Inner membrane protein YqjF OS=Escherichia coli (strain K12) OX=83333 GN=yqjF PE=1 SV=2//2.77736e-41	3.17192	P.b.DQ_GM003834	4156364	4157191	sp|Q6D006|AROE_PECAS Shikimate dehydrogenase (NADP(+)) OS=Pectobacterium atrosepticum (strain SCRI 1043 / ATCC BAA-672) OX=218491 GN=aroE PE=3 SV=1//5.80331e-174	-2.54568
P.b.DQ_GM002043	2201460	2201600	-//-	3.16346	P.b.DQ_GM000504	543420	543689	-//-	-2.53716
P.b.DQ_GM001926	2083938	2085047	sp|P52636|YCCM_ECOLI Putative electron transport protein YccM OS=Escherichia coli (strain K12) OX=83333 GN=yccM PE=1 SV=2//0	3.16164	P.b.DQ_GM002727	2942895	2943650	sp|P75938|FLGF_ECOLI Flagellar basal-body rod protein FlgF OS=Escherichia coli (strain K12) OX=83333 GN=flgF PE=3 SV=1//3.84967e-126	-2.53582
P.b.DQ_GM002157	2321404	2321883	-//-	3.15832	P.b.DQ_GM001904	2057667	2059043	sp|C6DFU6|RSMF_PECCP Ribosomal RNA small subunit methyltransferase F OS=Pectobacterium carotovorum subsp. carotovorum (strain PC1) OX=561230 GN=rsmF PE=3 SV=1//0	-2.53401
P.b.DQ_GM002776	2987204	2987470	-//-	3.15594	P.b.DQ_GM002827	3045439	3046467	sp|O34815|YOAD_BACSU Putative 2-hydroxyacid dehydrogenase YoaD OS=Bacillus subtilis (strain 168) OX=224308 GN=yoaD PE=2 SV=1//6.99661e-60	-2.53329
P.b.DQ_GM000431	465775	467289	sp|P21823|MCPD_KLEAK Methyl-accepting chemotaxis aspartate transducer OS=Klebsiella aerogenes (strain ATCC 13048 / DSM 30053 / CCUG 1429 / JCM 1235 / KCTC 2190 / NBRC 13534 / NCIMB 10102 / NCTC 10006 / CDC 819-56) OX=1028307 GN=tas PE=3 SV=2//1.60442e-79	3.14857	P.b.DQ_GM000636	683007	683450	sp|P0A947|RIMI_SHIFL [Ribosomal protein S18]-alanine N-acetyltransferase OS=Shigella flexneri OX=623 GN=rimI PE=3 SV=1//8.03436e-79	-2.52914
P.b.DQ_GM000838	919045	919818	-//-	3.14662	P.b.DQ_GM003587	3873883	3875097	sp|P0ACP5|GNTR_ECOLI HTH-type transcriptional regulator GntR OS=Escherichia coli (strain K12) OX=83333 GN=gntR PE=1 SV=1//2.19848e-40	-2.52746
P.b.DQ_GM001012	1089401	1090204	-//-	3.1461	P.b.DQ_GM000614	660966	662864	sp|P0A9P8|DEAD_SHIFL ATP-dependent RNA helicase DeaD OS=Shigella flexneri OX=623 GN=deaD PE=3 SV=2//0	-2.52579
P.b.DQ_GM003095	3330691	3330960	-//-	3.14444	P.b.DQ_GM002632	2843483	2844142	sp|Q6D683|KTHY_PECAS Thymidylate kinase OS=Pectobacterium atrosepticum (strain SCRI 1043 / ATCC BAA-672) OX=218491 GN=tmk PE=3 SV=1//1.23744e-133	-2.52564
P.b.DQ_GM003310	3577943	3578086	-//-	3.13529	P.b.DQ_GM000648	696126	696518	sp|Q6D975|GCSH_PECAS Glycine cleavage system H protein OS=Pectobacterium atrosepticum (strain SCRI 1043 / ATCC BAA-672) OX=218491 GN=gcvH PE=3 SV=1//2.7789e-76	-2.52195
Novel00071	480582	480666	PF07274:Protein of unknown function (DUF1440)	3.13507	P.b.DQ_GM001161	1256747	1257718	sp|C6DBP5|MENC_PECCP o-succinylbenzoate synthase OS=Pectobacterium carotovorum subsp. carotovorum (strain PC1) OX=561230 GN=menC PE=3 SV=1//0	-2.51981
P.b.DQ_GM003273	3537280	3537546	-//-	3.13202	P.b.DQ_GM001579	1718119	1718553	-//-	-2.51075
P.b.DQ_GM002400	2601167	2602630	sp|Q47096|GUNV_PECCC Endoglucanase 5 OS=Pectobacterium carotovorum subsp. carotovorum OX=555 GN=celV PE=1 SV=1//0	3.12603	P.b.DQ_GM000367	401862	402989	sp|A0A0A2IDH4|CNSB_PENEN L-tryptophan decarboxylase cnsB OS=Penicillium expansum OX=27334 GN=cnsB PE=1 SV=1//5.74829e-19	-2.50069
P.b.DQ_GM000753	821319	822131	sp|P29824|LACG_RHIRD Lactose transport system permease protein LacG OS=Rhizobium radiobacter OX=358 GN=lacG PE=2 SV=2//8.90519e-117	3.11461	P.b.DQ_GM001610	1749454	1749963	-//-	-2.49852
P.b.DQ_GM001831	1981030	1982133	sp|P0DSD9|OMPF_ECOL5 Outer membrane porin F OS=Escherichia coli O6:K15:H31 (strain 536 / UPEC) OX=362663 GN=ompF PE=1 SV=1//5.35167e-99	3.1035	P.b.DQ_GM002451	2658939	2660024	sp|C6DK28|ANMK_PECCP Anhydro-N-acetylmuramic acid kinase OS=Pectobacterium carotovorum subsp. carotovorum (strain PC1) OX=561230 GN=anmK PE=3 SV=1//0	-2.49619
P.b.DQ_GM000476	507730	509703	sp|P17315|CIRA_ECOLI Colicin I receptor OS=Escherichia coli (strain K12) OX=83333 GN=cirA PE=1 SV=2//1.23565e-108	3.09109	P.b.DQ_GM000521	558667	559968	sp|O34245|DCUA_WOLSU C4-dicarboxylate transporter DcuA OS=Wolinella succinogenes (strain ATCC 29543 / DSM 1740 / LMG 7466 / NCTC 11488 / FDC 602W) OX=273121 GN=dcuA PE=3 SV=1//9.43866e-162	-2.49616
Novel00385	2382533	2382844	-	3.08035	P.b.DQ_GM002728	2943672	2944937	sp|P75937|FLGE_ECOLI Flagellar hook protein FlgE OS=Escherichia coli (strain K12) OX=83333 GN=flgE PE=3 SV=3//1.08899e-152	-2.49483
sRNA00071	2876367	2876434	-	3.07999	P.b.DQ_GM001871	2027335	2027778	sp|P0AFC2|NUDB_SHIFL Dihydroneopterin triphosphate diphosphatase OS=Shigella flexneri OX=623 GN=nudB PE=3 SV=1//8.52578e-81	-2.48875
P.b.DQ_GM000756	825057	826094	sp|P06846|EBGR_ECOLI HTH-type transcriptional regulator EbgR OS=Escherichia coli (strain K12) OX=83333 GN=ebgR PE=4 SV=2//8.85523e-48	3.07582	P.b.DQ_GM000883	957509	957688	-//-	-2.48709
P.b.DQ_GM000539	575945	576250	sp|P64584|YQJD_SHIFL Uncharacterized protein YqjD OS=Shigella flexneri OX=623 GN=yqjD PE=3 SV=1//7.44465e-30	3.07209	P.b.DQ_GM002305	2496236	2497360	sp|A2RU49|HYKK_HUMAN Hydroxylysine kinase OS=Homo sapiens OX=9606 GN=HYKK PE=1 SV=2//2.41585e-25	-2.47849
P.b.DQ_GM001972	2134639	2134848	sp|P0A9Y9|CSPC_SALTY Cold shock-like protein CspC OS=Salmonella typhimurium (strain LT2 / SGSC1412 / ATCC 700720) OX=99287 GN=cspC PE=3 SV=2//4.67305e-42	3.07031	P.b.DQ_GM002926	3154488	3155333	sp|Q6D2M7|MEPA_PECAS Penicillin-insensitive murein endopeptidase OS=Pectobacterium atrosepticum (strain SCRI 1043 / ATCC BAA-672) OX=218491 GN=mepA PE=3 SV=1//1.18734e-178	-2.47509
Novel00376	2313637	2314600	-	3.06647	P.b.DQ_GM003392	3664698	3665189	sp|C6DDF9|PIMT_PECCP Protein-L-isoaspartate O-methyltransferase OS=Pectobacterium carotovorum subsp. carotovorum (strain PC1) OX=561230 GN=pcm PE=3 SV=1//4.21454e-105	-2.46157
P.b.DQ_GM002086	2246528	2248033	sp|Q6D4W5|ARAA_PECAS L-arabinose isomerase OS=Pectobacterium atrosepticum (strain SCRI 1043 / ATCC BAA-672) OX=218491 GN=araA PE=3 SV=1//0	3.05907	P.b.DQ_GM001191	1287857	1288309	sp|C6DBS3|Y1142_PECCP UPF0756 membrane protein PC1_1142 OS=Pectobacterium carotovorum subsp. carotovorum (strain PC1) OX=561230 GN=PC1_1142 PE=3 SV=1//1.75878e-65	-2.45182
P.b.DQ_GM000471	503818	503979	-//-	3.05526	P.b.DQ_GM004120	4457043	4457816	sp|C6DI80|ARGB_PECCP Acetylglutamate kinase OS=Pectobacterium carotovorum subsp. carotovorum (strain PC1) OX=561230 GN=argB PE=3 SV=1//1.4782e-168	-2.4465
P.b.DQ_GM003385	3658109	3658924	sp|P28635|METQ_ECOLI D-methionine-binding lipoprotein MetQ OS=Escherichia coli (strain K12) OX=83333 GN=metQ PE=1 SV=2//4.638e-155	3.05521	P.b.DQ_GM001989	2150728	2151429	sp|Q7CQE0|TSAB_SALTY tRNA threonylcarbamoyladenosine biosynthesis protein TsaB OS=Salmonella typhimurium (strain LT2 / SGSC1412 / ATCC 700720) OX=99287 GN=tsaB PE=1 SV=1//2.33556e-98	-2.44594
P.b.DQ_GM004207	4546364	4546840	-//-	3.05263	P.b.DQ_GM001784	1926110	1926886	sp|C6DF71|HIS6_PECCP Imidazole glycerol phosphate synthase subunit HisF OS=Pectobacterium carotovorum subsp. carotovorum (strain PC1) OX=561230 GN=hisF PE=3 SV=1//0	-2.44473
Novel00432	2875768	2875897	-	3.04215	P.b.DQ_GM001452	1589729	1590706	sp|P39314|YTFF_ECOLI Inner membrane protein YtfF OS=Escherichia coli (strain K12) OX=83333 GN=ytfF PE=1 SV=2//1.76055e-131	-2.44223
P.b.DQ_GM000377	411560	412027	sp|P0AF97|TABA_SHIFL Toxin-antitoxin biofilm protein TabA homolog OS=Shigella flexneri OX=623 GN=tabA PE=3 SV=1//1.17751e-72	3.02412	P.b.DQ_GM002046	2205883	2206803	sp|P0AFH5|OPPB_SHIFL Oligopeptide transport system permease protein OppB OS=Shigella flexneri OX=623 GN=oppB PE=3 SV=1//0	-2.44044
P.b.DQ_GM004236	4575460	4576368	sp|P37387|XYLF_ECOLI D-xylose-binding periplasmic protein OS=Escherichia coli (strain K12) OX=83333 GN=xylF PE=1 SV=1//2.64722e-162	3.01573	P.b.DQ_GM001192	1288327	1290390	sp|Q6D7Q9|TMCA_PECAS tRNA(Met) cytidine acetyltransferase TmcA OS=Pectobacterium atrosepticum (strain SCRI 1043 / ATCC BAA-672) OX=218491 GN=tmcA PE=3 SV=1//0	-2.43864
P.b.DQ_GM000823	904035	904448	sp|Q7CXI0|ATSE_AGRFC Acetyltransferase Atu2258 OS=Agrobacterium fabrum (strain C58 / ATCC 33970) OX=176299 GN=Atu2258 PE=1 SV=2//1.06398e-16	3.00884	P.b.DQ_GM003323	3590759	3592006	sp|C6DCX9|FRSA_PECCP Esterase FrsA OS=Pectobacterium carotovorum subsp. carotovorum (strain PC1) OX=561230 GN=frsA PE=3 SV=1//0	-2.43198
P.b.DQ_GM003783	4094224	4094346	-//-	3.00545	P.b.DQ_GM002603	2811939	2812715	sp|Q6D654|BTUD_PECAS Vitamin B12 import ATP-binding protein BtuD OS=Pectobacterium atrosepticum (strain SCRI 1043 / ATCC BAA-672) OX=218491 GN=btuD PE=3 SV=1//3.61285e-151	-2.4276
P.b.DQ_GM001540	1678686	1678949	-//-	3.00224	P.b.DQ_GM001609	1749031	1749390	-//-	-2.41935
P.b.DQ_GM002942	3172497	3172619	sp|Q8ZNA5|FADL_SALTY Long-chain fatty acid transport protein OS=Salmonella typhimurium (strain LT2 / SGSC1412 / ATCC 700720) OX=99287 GN=fadL PE=3 SV=2//3.05172e-06	2.99634	P.b.DQ_GM001295	1396517	1399654	sp|Q8FK36|CUSA_ECOL6 Cation efflux system protein CusA OS=Escherichia coli O6:H1 (strain CFT073 / ATCC 700928 / UPEC) OX=199310 GN=cusA PE=3 SV=1//0	-2.41924
Novel00676	4429101	4430291	PF13407:Periplasmic binding protein domain	2.99395	P.b.DQ_GM003389	3662136	3663128	sp|P13445|RPOS_ECOLI RNA polymerase sigma factor RpoS OS=Escherichia coli (strain K12) OX=83333 GN=rpoS PE=1 SV=3//0	-2.41877
P.b.DQ_GM004297	4639746	4640183	sp|Q8ZA49|USPA_YERPE Universal stress protein A OS=Yersinia pestis OX=632 GN=uspA PE=3 SV=3//4.6328e-96	2.99007	Novel00237	1473198	1473687	-	-2.41429
P.b.DQ_GM001898	2054052	2054264	sp|P0A362|CSPB_YERPE Cold shock-like protein CspB OS=Yersinia pestis OX=632 GN=cspB PE=3 SV=1//3.24692e-37	2.98847	P.b.DQ_GM002624	2835826	2836407	sp|C6DKS0|LPOB_PECCP Penicillin-binding protein activator LpoB OS=Pectobacterium carotovorum subsp. carotovorum (strain PC1) OX=561230 GN=lpoB PE=3 SV=1//1.24865e-99	-2.41143
P.b.DQ_GM004230	4567999	4568649	sp|P33880|CARI_PECCC Acyl-homoserine-lactone synthase OS=Pectobacterium carotovorum subsp. carotovorum OX=555 GN=carI PE=3 SV=1//2.28167e-159	2.98641	Novel00566	3769211	3769414	-	-2.40958
P.b.DQ_GM000872	950144	951619	-//-	2.986	P.b.DQ_GM002482	2691628	2693352	-//-	-2.40826
P.b.DQ_GM000501	541281	541544	-//-	2.98515	P.b.DQ_GM003981	4292307	4293740	-//-	-2.40612
P.b.DQ_GM000983	1056909	1057298	sp|C6DAH9|Y937_PECCP UPF0325 protein PC1_0937 OS=Pectobacterium carotovorum subsp. carotovorum (strain PC1) OX=561230 GN=PC1_0937 PE=3 SV=1//3.40124e-88	2.98417	P.b.DQ_GM002113	2277612	2278466	sp|B7L8W6|MPGP_ECO55 Mannosyl-3-phosphoglycerate phosphatase OS=Escherichia coli (strain 55989 / EAEC) OX=585055 GN=EC55989_2174 PE=3 SV=1//8.72198e-63	-2.40529
P.b.DQ_GM004085	4413837	4414427	-//-	2.97635	P.b.DQ_GM004261	4606510	4607544	sp|Q53218|Y4VJ_SINFN Uncharacterized protein y4vJ OS=Sinorhizobium fredii (strain NBRC 101917 / NGR234) OX=394 GN=NGR_a01140 PE=3 SV=2//1.68204e-20	-2.40321
P.b.DQ_GM000225	249950	250411	sp|Q6DAL9|RSD_PECAS Regulator of sigma D OS=Pectobacterium atrosepticum (strain SCRI 1043 / ATCC BAA-672) OX=218491 GN=rsd PE=3 SV=1//4.45926e-103	2.97604	P.b.DQ_GM001398	1527506	1528450	sp|P55426|Y4EC_SINFN Uncharacterized protein y4eC OS=Sinorhizobium fredii (strain NBRC 101917 / NGR234) OX=394 GN=NGR_a03900 PE=4 SV=1//2.58852e-59	-2.40106
P.b.DQ_GM003189	3447194	3448204	sp|P0AG79|SUBI_SHIFL Sulfate-binding protein OS=Shigella flexneri OX=623 GN=sbp PE=3 SV=1//9.72137e-142	2.9755	P.b.DQ_GM001603	1743995	1744927	sp|Q8FFV5|DUSC_ECOL6 tRNA-dihydrouridine(16) synthase OS=Escherichia coli O6:H1 (strain CFT073 / ATCC 700928 / UPEC) OX=199310 GN=dusC PE=3 SV=2//0	-2.39964
P.b.DQ_GM002565	2770482	2771120	sp|P0AAK9|NRFC_SHIFL Protein NrfC OS=Shigella flexneri OX=623 GN=nrfC PE=3 SV=1//1.28719e-136	2.97299	P.b.DQ_GM002588	2793331	2793747	sp|P77781|MENI_ECOLI 1,4-dihydroxy-2-naphthoyl-CoA hydrolase OS=Escherichia coli (strain K12) OX=83333 GN=menI PE=1 SV=1//1.06406e-68	-2.39355
P.b.DQ_GM002952	3181398	3182201	-//-	2.9579	P.b.DQ_GM003216	3478373	3479311	sp|P36879|YADG_ECOLI Uncharacterized ABC transporter ATP-binding protein YadG OS=Escherichia coli (strain K12) OX=83333 GN=yadG PE=1 SV=1//0	-2.39333
P.b.DQ_GM001893	2049971	2050081	-//-	2.95426	Novel00662	4311567	4313265	PF16901:C-terminal domain of alpha-glycerophosphate oxidase|PF01266:FAD dependent oxidoreductase	-2.39101
P.b.DQ_GM000506	545252	547267	-//-	2.95276	P.b.DQ_GM001710	1847931	1848566	sp|C6DEM6|GCH1_PECCP GTP cyclohydrolase 1 OS=Pectobacterium carotovorum subsp. carotovorum (strain PC1) OX=561230 GN=folE PE=3 SV=1//6.74319e-133	-2.38821
P.b.DQ_GM002994	3225369	3226802	sp|Q4WD48|FSQG_ASPFU Phenol 2-monooxygenase fsqG OS=Neosartorya fumigata (strain ATCC MYA-4609 / Af293 / CBS 101355 / FGSC A1100) OX=330879 GN=fsqG PE=2 SV=1//3.07719e-49	2.9427	P.b.DQ_GM001444	1579753	1581399	sp|P05704|MCP3_ECOLI Methyl-accepting chemotaxis protein III OS=Escherichia coli (strain K12) OX=83333 GN=trg PE=1 SV=3//3.38428e-73	-2.3853
P.b.DQ_GM004105	4440543	4442732	sp|Q6DAP5|FADB_PECAS Fatty acid oxidation complex subunit alpha OS=Pectobacterium atrosepticum (strain SCRI 1043 / ATCC BAA-672) OX=218491 GN=fadB PE=3 SV=1//0	2.9384	P.b.DQ_GM003454	3737557	3738993	sp|C6DDL3|HLDE_PECCP Bifunctional protein HldE OS=Pectobacterium carotovorum subsp. carotovorum (strain PC1) OX=561230 GN=hldE PE=3 SV=1//0	-2.38485
P.b.DQ_GM002326	2512266	2512919	-//-	2.92704	P.b.DQ_GM000190	204471	205475	sp|Q7VL44|PURR_HAEDU HTH-type transcriptional repressor PurR OS=Haemophilus ducreyi (strain 35000HP / ATCC 700724) OX=233412 GN=purR PE=3 SV=1//8.39637e-24	-2.38222
P.b.DQ_GM001962	2125494	2126255	sp|Q05528|KDUD_DICD3 2-dehydro-3-deoxy-D-gluconate 5-dehydrogenase OS=Dickeya dadantii (strain 3937) OX=198628 GN=kduD PE=1 SV=2//5.68384e-166	2.92289	P.b.DQ_GM001770	1910292	1911401	-//-	-2.38127
P.b.DQ_GM002690	2903114	2903902	sp|P0A9K1|PHOH_ECOLI Protein PhoH OS=Escherichia coli (strain K12) OX=83333 GN=phoH PE=1 SV=1//4.70843e-157	2.92174	P.b.DQ_GM001935	2096023	2096838	sp|O07592|YHDW_BACSU Putative glycerophosphodiester phosphodiesterase YhdW OS=Bacillus subtilis (strain 168) OX=224308 GN=yhdW PE=3 SV=1//5.98204e-17	-2.38093
P.b.DQ_GM003272	3536438	3537022	sp|P0AC59|GLRX2_ECOLI Glutaredoxin 2 OS=Escherichia coli (strain K12) OX=83333 GN=grxB PE=1 SV=1//2.26154e-33	2.92119	P.b.DQ_GM004278	4618441	4618881	sp|P03835|INSG_ECOLI Transposase InsG for insertion sequence element IS4 OS=Escherichia coli (strain K12) OX=83333 GN=insG PE=3 SV=1//5.82468e-57	-2.37009
P.b.DQ_GM000693	744955	745506	-//-	2.91753	P.b.DQ_GM003502	3789936	3790763	sp|P52053|P5CR_VIBAL Pyrroline-5-carboxylate reductase OS=Vibrio alginolyticus OX=663 GN=proC PE=3 SV=2//1.25594e-117	-2.36676
P.b.DQ_GM002567	2771768	2773141	sp|C6DK80|NRFA_PECCP Cytochrome c-552 OS=Pectobacterium carotovorum subsp. carotovorum (strain PC1) OX=561230 GN=nrfA PE=3 SV=1//0	2.91223	P.b.DQ_GM001597	1736676	1738088	sp|P25888|RHLE_ECOLI ATP-dependent RNA helicase RhlE OS=Escherichia coli (strain K12) OX=83333 GN=rhlE PE=1 SV=3//0	-2.35818
Novel00636	4149406	4149657	PF04204:Homoserine O-succinyltransferase	2.90459	P.b.DQ_GM002731	2946135	2946551	sp|C8BKB7|FLGB_YERRU Flagellar basal body rod protein FlgB OS=Yersinia ruckeri OX=29486 GN=flgB PE=3 SV=1//1.74886e-82	-2.35786
P.b.DQ_GM001397	1524793	1526220	sp|P42403|BGLC_BACSU Aryl-phospho-beta-D-glucosidase BglC OS=Bacillus subtilis (strain 168) OX=224308 GN=bglC PE=1 SV=1//1.48577e-131	2.8954	P.b.DQ_GM000458	491666	493048	sp|P15034|AMPP_ECOLI Xaa-Pro aminopeptidase OS=Escherichia coli (strain K12) OX=83333 GN=pepP PE=1 SV=2//0	-2.35662
Novel00324	2032451	2033025	PF02255:PTS system, Lactose/Cellobiose specific IIA subunit	2.89444	P.b.DQ_GM000788	863989	865242	sp|P39277|YJEH_ECOLI L-methionine/branched-chain amino acid exporter YjeH OS=Escherichia coli (strain K12) OX=83333 GN=yjeH PE=1 SV=1//5.14675e-149	-2.35526
P.b.DQ_GM003260	3524146	3524295	sp|K4FF95|CSRA_PECPM Translational regulator CsrA OS=Pectobacterium parmentieri OX=1905730 GN=csrA PE=3 SV=1//4.81487e-28	2.89124	P.b.DQ_GM002239	2412042	2413073	sp|O32223|IOLW_BACSU scyllo-inositol 2-dehydrogenase (NADP(+)) IolW OS=Bacillus subtilis (strain 168) OX=224308 GN=iolW PE=1 SV=1//1.16918e-06	-2.35255
P.b.DQ_GM001653	1789775	1790278	sp|Q6D3H7|DPS_PECAS DNA protection during starvation protein OS=Pectobacterium atrosepticum (strain SCRI 1043 / ATCC BAA-672) OX=218491 GN=dps PE=3 SV=1//1.01518e-116	2.88943	P.b.DQ_GM000638	683992	685041	sp|Q6D984|RSMC_PECAS Ribosomal RNA small subunit methyltransferase C OS=Pectobacterium atrosepticum (strain SCRI 1043 / ATCC BAA-672) OX=218491 GN=rsmC PE=3 SV=1//0	-2.35153
P.b.DQ_GM002151	2311856	2312251	sp|Q8ZAU2|C5622_YERPE Probable soluble cytochrome b562 2 OS=Yersinia pestis OX=632 GN=cybC2 PE=3 SV=1//4.57915e-08	2.88337	P.b.DQ_GM002001	2160835	2160966	-//-	-2.34949
Novel00650	4222470	4223816	PF00544:Pectate lyase	2.86879	P.b.DQ_GM001510	1657942	1658553	sp|P71037|YWNB_BACSU Uncharacterized protein YwnB OS=Bacillus subtilis (strain 168) OX=224308 GN=ywnB PE=4 SV=1//4.32294e-41	-2.34674
Novel00626	4092616	4093965	-	2.86858	P.b.DQ_GM003146	3385846	3389733	sp|Q6D238|PUR4_PECAS Phosphoribosylformylglycinamidine synthase OS=Pectobacterium atrosepticum (strain SCRI 1043 / ATCC BAA-672) OX=218491 GN=purL PE=3 SV=1//0	-2.34465
P.b.DQ_GM003368	3634505	3635236	sp|P76630|YGAZ_ECOLI Inner membrane protein YgaZ OS=Escherichia coli (strain K12) OX=83333 GN=ygaZ PE=1 SV=1//4.01642e-83	2.86789	P.b.DQ_GM003148	3391612	3392118	sp|P68397|TADA_SHIFL tRNA-specific adenosine deaminase OS=Shigella flexneri OX=623 GN=tadA PE=3 SV=2//8.73971e-85	-2.34325
Novel00348	2134261	2135529	PF00313:'Cold-shock' DNA-binding domain|PF13847:Methyltransferase domain	2.8649	P.b.DQ_GM000154	169868	170584	sp|P0C7L9|EXBB_XANCP Biopolymer transport protein ExbB OS=Xanthomonas campestris pv. campestris (strain ATCC 33913 / DSM 3586 / NCPPB 528 / LMG 568 / P 25) OX=190485 GN=exbB PE=3 SV=1//1.05219e-33	-2.33801
P.b.DQ_GM002526	2732021	2733565	-//-	2.86364	P.b.DQ_GM004028	4347982	4349019	sp|P07000|PLDB_ECOLI Lysophospholipase L2 OS=Escherichia coli (strain K12) OX=83333 GN=pldB PE=1 SV=4//1.09716e-132	-2.33751
Novel00458	3099750	3100182	PF05957:DUF883 N-terminal domain|PF19029:DUF883 C-terminal glycine zipper region	2.86323	P.b.DQ_GM002432	2638501	2639445	sp|A6VKQ3|APTB_ACTSZ Apulose-4-phosphate transketolase subunit B OS=Actinobacillus succinogenes (strain ATCC 55618 / DSM 22257 / CCUG 43843 / 130Z) OX=339671 GN=aptB PE=1 SV=1//4.1356e-164	-2.33483
P.b.DQ_GM000345	381619	382782	sp|Q46856|YQHD_ECOLI Alcohol dehydrogenase YqhD OS=Escherichia coli (strain K12) OX=83333 GN=yqhD PE=1 SV=1//0	2.85801	P.b.DQ_GM002878	3103488	3105335	sp|P33607|NUOL_ECOLI NADH-quinone oxidoreductase subunit L OS=Escherichia coli (strain K12) OX=83333 GN=nuoL PE=1 SV=2//0	-2.33402
Novel00120	737689	737945	-	2.85708	Novel00335	2080549	2081272	PF20259:tRNA methyl transferase PRC-barrel domain|PF03054:tRNA methyl transferase HUP domain	-2.33294
P.b.DQ_GM000508	548266	548505	-//-	2.85651	P.b.DQ_GM003988	4301970	4302737	sp|C6DGH6|BIOH_PECCP Pimeloyl-[acyl-carrier protein] methyl ester esterase OS=Pectobacterium carotovorum subsp. carotovorum (strain PC1) OX=561230 GN=bioH PE=3 SV=1//3.42555e-175	-2.3274
P.b.DQ_GM001667	1801180	1801425	sp|P55533|Y4KO_SINFN Uncharacterized protein y4kO OS=Sinorhizobium fredii (strain NBRC 101917 / NGR234) OX=394 GN=NGR_a02810 PE=4 SV=1//1.50093e-13	2.85585	P.b.DQ_GM003200	3459734	3460324	sp|A6T515|EAMB_KLEP7 Cysteine/O-acetylserine efflux protein OS=Klebsiella pneumoniae subsp. pneumoniae (strain ATCC 700721 / MGH 78578) OX=272620 GN=eamB PE=3 SV=1//1.86093e-11	-2.32437
P.b.DQ_GM004160	4503208	4503573	sp|P50869|CAT4_MORMO Chloramphenicol acetyltransferase OS=Morganella morganii OX=582 GN=cat PE=3 SV=1//1.31154e-11	2.85203	P.b.DQ_GM001771	1911412	1912980	sp|Q01262|HYUA_PSESN Putative D-/L-hydantoinase subunit A OS=Pseudomonas sp. (strain NS671) OX=29441 GN=hyuA PE=3 SV=1//1.28346e-23	-2.32372
P.b.DQ_GM002818	3036847	3037701	sp|P0CF85|INSF_ECO11 Transposase InsF for insertion sequence IS3 OS=Escherichia coli O111:H- OX=168927 GN=insF PE=3 SV=1//1.96666e-180	2.85078	P.b.DQ_GM000002	2553	3638	sp|C6DGH9|RECF_PECCP DNA replication and repair protein RecF OS=Pectobacterium carotovorum subsp. carotovorum (strain PC1) OX=561230 GN=recF PE=3 SV=1//0	-2.32037
P.b.DQ_GM002017	2173612	2173818	-//-	2.85035	P.b.DQ_GM000333	366438	367289	sp|Q0TFZ6|GATY_ECOL5 D-tagatose-1,6-bisphosphate aldolase subunit GatY OS=Escherichia coli O6:K15:H31 (strain 536 / UPEC) OX=362663 GN=gatY PE=3 SV=1//8.83283e-48	-2.31831
P.b.DQ_GM000444	477996	479609	sp|Q821B3|GSIB_SHIFL Glutathione-binding protein GsiB OS=Shigella flexneri OX=623 GN=gsiB PE=3 SV=4//4.88328e-36	2.8473	sRNA00119	4417880	4417951	-	-2.31722
P.b.DQ_GM001570	1709141	1710166	sp|Q6D3B9|BIOB_PECAS Biotin synthase OS=Pectobacterium atrosepticum (strain SCRI 1043 / ATCC BAA-672) OX=218491 GN=bioB PE=3 SV=1//0	2.83763	P.b.DQ_GM002958	3185653	3186225	-//-	-2.31655
P.b.DQ_GM003463	3749537	3749737	-//-	2.8236	Novel00349	2143909	2145382	PF03313:Serine dehydratase alpha chain|PF03315:Serine dehydratase beta chain	-2.31466
P.b.DQ_GM002012	2169528	2170244	sp|C5BNR1|PFKA_TERTT ATP-dependent 6-phosphofructokinase OS=Teredinibacter turnerae (strain ATCC 39867 / T7901) OX=377629 GN=pfkA PE=3 SV=1//1.50247e-37	2.81925	P.b.DQ_GM001467	1609026	1610450	sp|C6DD82|ABDH_PECCP Gamma-aminobutyraldehyde dehydrogenase OS=Pectobacterium carotovorum subsp. carotovorum (strain PC1) OX=561230 GN=patD PE=3 SV=1//0	-2.31442
P.b.DQ_GM003044	3275209	3276249	sp|P09148|GAL7_ECOLI Galactose-1-phosphate uridylyltransferase OS=Escherichia coli (strain K12) OX=83333 GN=galT PE=1 SV=2//0	2.81886	P.b.DQ_GM002787	3001892	3003391	sp|P55189|YBAR_BACSU Putative sulfate transporter YbaR OS=Bacillus subtilis (strain 168) OX=224308 GN=ybaR PE=3 SV=2//1.05765e-112	-2.30873
P.b.DQ_GM002379	2575362	2575865	sp|P0A865|TPX_SHIFL Thiol peroxidase OS=Shigella flexneri OX=623 GN=tpx PE=3 SV=2//4.11819e-93	2.81398	P.b.DQ_GM002852	3076756	3078516	sp|Q8XNV1|SULF_CLOPE Arylsulfatase OS=Clostridium perfringens (strain 13 / Type A) OX=195102 GN=CPE0231 PE=3 SV=1//1.57143e-19	-2.30609
Novel00266	1759146	1760780	PF00413:Matrixin|PF08548:Peptidase M10 serralysin C terminal|PF00353:RTX calcium-binding nonapeptide repeat (4 copies)	2.81227	P.b.DQ_GM002881	3106201	3106743	sp|Q6D2S4|NUOI_PECAS NADH-quinone oxidoreductase subunit I OS=Pectobacterium atrosepticum (strain SCRI 1043 / ATCC BAA-672) OX=218491 GN=nuoI PE=3 SV=1//5.51751e-130	-2.30556
P.b.DQ_GM000436	470311	471801	sp|Q6DA23|RHAB_PECAS Rhamnulokinase OS=Pectobacterium atrosepticum (strain SCRI 1043 / ATCC BAA-672) OX=218491 GN=rhaB PE=3 SV=1//0	2.81011	P.b.DQ_GM004386	4732915	4734141	sp|P73283|FABF_SYNY3 3-oxoacyl-[acyl-carrier-protein] synthase 2 OS=Synechocystis sp. (strain PCC 6803 / Kazusa) OX=1111708 GN=fabF PE=1 SV=1//2.04532e-67	-2.30341
P.b.DQ_GM001230	1326031	1327059	-//-	2.80516	P.b.DQ_GM002997	3228159	3229592	sp|Q65DH1|DLTA_BACLD D-alanine--D-alanyl carrier protein ligase OS=Bacillus licheniformis (strain ATCC 14580 / DSM 13 / JCM 2505 / CCUG 7422 / NBRC 12200 / NCIMB 9375 / NCTC 10341 / NRRL NRS-1264 / Gibson 46) OX=279010 GN=dltA PE=3 SV=1//2.26668e-79	-2.30338
Novel00485	3223397	3224584	-	2.79886	P.b.DQ_GM001277	1380385	1381953	sp|P0ABK1|CYDA_SHIFL Cytochrome bd-I ubiquinol oxidase subunit 1 OS=Shigella flexneri OX=623 GN=cydA PE=3 SV=1//0	-2.30295
P.b.DQ_GM002124	2288262	2288417	-//-	2.79039	P.b.DQ_GM000547	584155	585705	sp|P42604|UXAA_ECOLI Altronate dehydratase OS=Escherichia coli (strain K12) OX=83333 GN=uxaA PE=1 SV=3//0	-2.30292
P.b.DQ_GM003935	4239712	4240428	sp|P72295|OCCQ_RHIML Octopine transport system permease protein OccQ OS=Rhizobium meliloti OX=382 GN=occQ PE=3 SV=1//8.52299e-55	2.78482	P.b.DQ_GM002430	2635910	2636908	sp|Q6D5T7|APSI_PECAS D-apiose isomerase OS=Pectobacterium atrosepticum (strain SCRI 1043 / ATCC BAA-672) OX=218491 GN=apsI PE=1 SV=1//0	-2.3029
P.b.DQ_GM002374	2568928	2569668	-//-	2.77561	P.b.DQ_GM003674	3971858	3973537	sp|P08142|ILVB_ECOLI Acetolactate synthase isozyme 1 large subunit OS=Escherichia coli (strain K12) OX=83333 GN=ilvB PE=1 SV=1//0	-2.30055
P.b.DQ_GM002951	3180583	3181401	-//-	2.77408	sRNA00057	2160291	2160340	-	-2.29811
P.b.DQ_GM002814	3033724	3034569	-//-	2.77247	P.b.DQ_GM000252	278439	279890	sp|P16256|PANF_ECOLI Sodium/pantothenate symporter OS=Escherichia coli (strain K12) OX=83333 GN=panF PE=1 SV=2//0	-2.2978
Novel00412	2736698	2737888	PF14412:A nuclease family of the HNH/ENDO VII superfamily with conserved AHH	2.76936	P.b.DQ_GM000457	490425	491603	sp|P25534|UBIH_ECOLI 2-octaprenyl-6-methoxyphenol hydroxylase OS=Escherichia coli (strain K12) OX=83333 GN=ubiH PE=1 SV=2//3.4025e-159	-2.29388
P.b.DQ_GM002561	2766376	2767236	sp|Q8X5S3|NRFG_ECO57 Formate-dependent nitrite reductase complex subunit NrfG OS=Escherichia coli O157:H7 OX=83334 GN=nrfG PE=1 SV=1//1.49667e-65	2.76679	P.b.DQ_GM001235	1332971	1333771	sp|C6DBY4|NAGB_PECCP Glucosamine-6-phosphate deaminase OS=Pectobacterium carotovorum subsp. carotovorum (strain PC1) OX=561230 GN=nagB PE=3 SV=1//0	-2.28986
P.b.DQ_GM002950	3179961	3180581	-//-	2.75949	P.b.DQ_GM002099	2263294	2264691	sp|Q7N4H8|FUMC_PHOLL Fumarate hydratase class II OS=Photorhabdus laumondii subsp. laumondii (strain DSM 15139 / CIP 105565 / TT01) OX=243265 GN=fumC PE=3 SV=1//0	-2.28764
P.b.DQ_GM002990	3220519	3221157	sp|P0CF85|INSF_ECO11 Transposase InsF for insertion sequence IS3 OS=Escherichia coli O111:H- OX=168927 GN=insF PE=3 SV=1//6.15892e-145	2.75779	P.b.DQ_GM001469	1610883	1612199	sp|Q6D6Y6|PAT_PECAS Putrescine aminotransferase OS=Pectobacterium atrosepticum (strain SCRI 1043 / ATCC BAA-672) OX=218491 GN=patA PE=3 SV=1//0	-2.28753
P.b.DQ_GM001053	1133580	1134686	sp|P42318|YXJG_BACSU Uncharacterized protein YxjG OS=Bacillus subtilis (strain 168) OX=224308 GN=yxjG PE=4 SV=3//7.13324e-144	2.757	P.b.DQ_GM004179	4520236	4521312	sp|A0MTQ2|BAPA_SPHMI Beta-peptidyl aminopeptidase BapA OS=Sphingosinicella microcystinivorans OX=335406 PE=1 SV=1//8.92601e-48	-2.28657
P.b.DQ_GM003772	4085019	4085306	sp|P69962|LCRS_YERPS Low calcium response locus protein S OS=Yersinia pseudotuberculosis serotype I (strain IP32953) OX=273123 GN=lcrS PE=3 SV=1//8.21678e-38	2.75245	P.b.DQ_GM000019	22691	23599	sp|P42063|APPC_BACSU Oligopeptide transport system permease protein AppC OS=Bacillus subtilis (strain 168) OX=224308 GN=appC PE=3 SV=1//2.61489e-48	-2.2859
Novel00131	818540	819109	-	2.75067	sRNA00096	3738333	3738386	-	-2.27872
P.b.DQ_GM000203	224058	225008	sp|C6DHQ6|COAA_PECCP Pantothenate kinase OS=Pectobacterium carotovorum subsp. carotovorum (strain PC1) OX=561230 GN=coaA PE=3 SV=1//0	2.75021	P.b.DQ_GM002308	2498508	2499260	sp|Q83RR7|POTC_SHIFL Spermidine/putrescine transport system permease protein PotC OS=Shigella flexneri OX=623 GN=potC PE=3 SV=1//5.71475e-17	-2.27764
P.b.DQ_GM000010	13061	13402	sp|P69794|PTQA_SHIFL PTS system N,N&apos;-diacetylchitobiose-specific EIIA component OS=Shigella flexneri OX=623 GN=chbA PE=3 SV=1//3.32388e-24	2.74852	P.b.DQ_GM001260	1361331	1362074	sp|Q8ZD91|GCH1L_YERPE GTP cyclohydrolase 1 type 2 homolog OS=Yersinia pestis OX=632 GN=YPO2697 PE=3 SV=2//9.10815e-143	-2.27745
P.b.DQ_GM001414	1543570	1544235	sp|Q9RPY4|VIRB1_BRUSU Type IV secretion system protein virB1 OS=Brucella suis biovar 1 (strain 1330) OX=204722 GN=virB1 PE=2 SV=1//3.9695e-25	2.74825	Novel00068	465262	465569	-	-2.27517
P.b.DQ_GM001367	1492478	1493464	sp|Q9WYP5|IOLG_THEMA Myo-inositol 2-dehydrogenase OS=Thermotoga maritima (strain ATCC 43589 / DSM 3109 / JCM 10099 / NBRC 100826 / MSB8) OX=243274 GN=iolG PE=1 SV=1//1.11214e-96	2.74091	P.b.DQ_GM000655	704263	705570	sp|Q1CNC9|UGPB_YERPN sn-glycerol-3-phosphate-binding periplasmic protein UgpB OS=Yersinia pestis bv. Antiqua (strain Nepal516) OX=377628 GN=ugpB PE=3 SV=1//1.17531e-32	-2.27047
Novel00102	638338	638667	-	2.73164	P.b.DQ_GM003150	3392870	3393796	sp|Q6D234|MURQ_PECAS N-acetylmuramic acid 6-phosphate etherase OS=Pectobacterium atrosepticum (strain SCRI 1043 / ATCC BAA-672) OX=218491 GN=murQ PE=3 SV=2//0	-2.26732
Novel00169	1090608	1091468	PF05638:Type VI secretion system effector, Hcp	2.72903	P.b.DQ_GM002807	3025993	3026877	sp|A0A0H2ZDG9|LYSRL_PSEAB HTH-type transcriptional repressor PA14_22550 OS=Pseudomonas aeruginosa (strain UCBPP-PA14) OX=208963 GN=PA14_22550 PE=3 SV=2//2.5005e-66	-2.264
P.b.DQ_GM003268	3532112	3533710	sp|B8GZM2|PLED_CAUVN Response regulator PleD OS=Caulobacter vibrioides (strain NA1000 / CB15N) OX=565050 GN=pleD PE=1 SV=1//2.48102e-31	2.7289	P.b.DQ_GM004252	4595657	4596463	sp|P44070|Y902_HAEIN Probable membrane transporter protein HI_0902 OS=Haemophilus influenzae (strain ATCC 51907 / DSM 11121 / KW20 / Rd) OX=71421 GN=HI_0902 PE=3 SV=1//5.91056e-34	-2.26349
P.b.DQ_GM004136	4478045	4478980	sp|P0A9G1|METR_SHIFL HTH-type transcriptional regulator MetR OS=Shigella flexneri OX=623 GN=metR PE=3 SV=1//0	2.72653	P.b.DQ_GM003698	4002013	4002963	sp|C6DF01|ISPH_PECCP 4-hydroxy-3-methylbut-2-enyl diphosphate reductase OS=Pectobacterium carotovorum subsp. carotovorum (strain PC1) OX=561230 GN=ispH PE=3 SV=1//0	-2.26177
P.b.DQ_GM003808	4120646	4120732	-//-	2.72609	P.b.DQ_GM004091	4420322	4421968	sp|P0DP90|ILVG_ECOLI Acetolactate synthase isozyme 2 large subunit OS=Escherichia coli (strain K12) OX=83333 GN=ilvG PE=1 SV=1//0	-2.25793
P.b.DQ_GM002774	2984454	2984741	-//-	2.72217	P.b.DQ_GM000020	23639	25444	sp|Q3Z3V4|GSIA_SHISS Glutathione import ATP-binding protein GsiA OS=Shigella sonnei (strain Ss046) OX=300269 GN=gsiA PE=3 SV=2//0	-2.25653
P.b.DQ_GM000669	717832	718218	-//-	2.72168	P.b.DQ_GM003436	3714221	3716455	sp|P0AG23|RELA_SHIFL GTP pyrophosphokinase OS=Shigella flexneri OX=623 GN=relA PE=3 SV=1//0	-2.25582
P.b.DQ_GM002126	2293533	2294261	-//-	2.72141	P.b.DQ_GM003401	3670848	3671195	sp|P46141|YGBE_ECOLI Inner membrane protein YgbE OS=Escherichia coli (strain K12) OX=83333 GN=ygbE PE=1 SV=2//9.05417e-19	-2.25508
Novel00397	2575538	2576554	PF08534:Redoxin	2.71514	P.b.DQ_GM003079	3317193	3317966	-//-	-2.25248
P.b.DQ_GM003450	3733866	3734291	-//-	2.71281	P.b.DQ_GM000112	125781	126482	sp|P22731|LIVF_ECOLI High-affinity branched-chain amino acid transport ATP-binding protein LivF OS=Escherichia coli (strain K12) OX=83333 GN=livF PE=1 SV=2//8.19998e-152	-2.25238
P.b.DQ_GM001964	2126851	2127189	sp|Q05527|KDGF_DICD3 Pectin degradation protein KdgF OS=Dickeya dadantii (strain 3937) OX=198628 GN=kdgF PE=4 SV=1//3.60587e-68	2.71174	P.b.DQ_GM001690	1825136	1826074	sp|P0AEX2|K1PF_SHIFL 1-phosphofructokinase OS=Shigella flexneri OX=623 GN=fruK PE=3 SV=1//0	-2.25209
P.b.DQ_GM002087	2248071	2249756	sp|Q6D4W6|ARAB_PECAS Ribulokinase OS=Pectobacterium atrosepticum (strain SCRI 1043 / ATCC BAA-672) OX=218491 GN=araB PE=3 SV=1//0	2.70859	P.b.DQ_GM002218	2386970	2387902	sp|O34846|YTMO_BACSU Uncharacterized protein YtmO OS=Bacillus subtilis (strain 168) OX=224308 GN=ytmO PE=4 SV=1//8.51009e-66	-2.25088
P.b.DQ_GM000448	482295	483329	sp|Q6DA13|RHAT_PECAS L-rhamnose-proton symporter OS=Pectobacterium atrosepticum (strain SCRI 1043 / ATCC BAA-672) OX=218491 GN=rhaT PE=3 SV=1//0	2.70849	P.b.DQ_GM001875	2029825	2030865	sp|C6DFF2|RUVB_PECCP Holliday junction branch migration complex subunit RuvB OS=Pectobacterium carotovorum subsp. carotovorum (strain PC1) OX=561230 GN=ruvB PE=3 SV=1//0	-2.25063
P.b.DQ_GM002213	2382087	2382869	-//-	2.70523	Novel00236	1472507	1473083	-	-2.24874
P.b.DQ_GM001231	1327103	1327261	-//-	2.70372	P.b.DQ_GM003205	3467312	3469780	sp|P37024|HRPB_ECOLI ATP-dependent RNA helicase HrpB OS=Escherichia coli (strain K12) OX=83333 GN=hrpB PE=1 SV=3//0	-2.2485
Novel00496	3271975	3272194	PF01047:MarR family	2.70179	P.b.DQ_GM002882	3106761	3107735	sp|C6DA40|NUOH_PECCP NADH-quinone oxidoreductase subunit H OS=Pectobacterium carotovorum subsp. carotovorum (strain PC1) OX=561230 GN=nuoH PE=3 SV=1//0	-2.24759
P.b.DQ_GM002636	2847414	2847650	sp|C6DKT2|ACP_PECCP Acyl carrier protein OS=Pectobacterium carotovorum subsp. carotovorum (strain PC1) OX=561230 GN=acpP PE=3 SV=1//1.19144e-34	2.69799	P.b.DQ_GM003577	3863835	3864305	sp|Q2UAZ9|PPSC_ASPOR 4&apos;-hydroxy-3&apos;-methoxypropiophenone carrier protein ppsC OS=Aspergillus oryzae (strain ATCC 42149 / RIB 40) OX=510516 GN=ppsC PE=4 SV=1//5.30346e-09	-2.23933
P.b.DQ_GM002948	3178996	3179298	sp|P73136|Y1025_SYNY3 Uncharacterized protein slr1025 OS=Synechocystis sp. (strain PCC 6803 / Kazusa) OX=1111708 GN=slr1025 PE=4 SV=1//3.99418e-16	2.69344	P.b.DQ_GM003945	4249049	4250050	sp|C6DGD4|AROB_PECCP 3-dehydroquinate synthase OS=Pectobacterium carotovorum subsp. carotovorum (strain PC1) OX=561230 GN=aroB PE=3 SV=1//0	-2.23614
P.b.DQ_GM001911	2067890	2068522	sp|O67293|Y1250_AQUAE UPF0098 protein aq_1250 OS=Aquifex aeolicus (strain VF5) OX=224324 GN=aq_1250 PE=3 SV=1//1.03017e-13	2.69283	P.b.DQ_GM003517	3801546	3801830	sp|Q45399|PTEB_GEOSE PTS system cellobiose-specific EIIB component OS=Geobacillus stearothermophilus OX=1422 GN=celA PE=1 SV=1//2.75916e-18	-2.23567
P.b.DQ_GM003091	3328451	3328681	sp|P43640|MUNC_MYCSP Control protein C.MunI OS=Mycoplasma sp. OX=2108 GN=munIC PE=4 SV=1//6.1679e-11	2.69174	P.b.DQ_GM001618	1756491	1758590	sp|Q8ZQN7|DING_SALTY ATP-dependent DNA helicase DinG OS=Salmonella typhimurium (strain LT2 / SGSC1412 / ATCC 700720) OX=99287 GN=dinG PE=3 SV=1//0	-2.23346
P.b.DQ_GM002768	2977629	2978513	-//-	2.68888	P.b.DQ_GM000224	247603	249528	sp|Q6DAM0|THIC_PECAS Phosphomethylpyrimidine synthase OS=Pectobacterium atrosepticum (strain SCRI 1043 / ATCC BAA-672) OX=218491 GN=thiC PE=3 SV=1//0	-2.22999
P.b.DQ_GM002661	2876260	2876403	sp|P64453|ORTT_ECOLI Orphan toxin OrtT OS=Escherichia coli (strain K12) OX=83333 GN=ortT PE=1 SV=2//8.75413e-08	2.68363	Novel00687	4490359	4491287	PF01370:NAD dependent epimerase/dehydratase family|PF01075:Glycosyltransferase family 9 (heptosyltransferase)	-2.22806
P.b.DQ_GM003913	4213554	4215143	-//-	2.68346	P.b.DQ_GM000109	122811	123737	sp|P0AEX7|LIVH_ECOLI High-affinity branched-chain amino acid transport system permease protein LivH OS=Escherichia coli (strain K12) OX=83333 GN=livH PE=1 SV=1//2.4148e-179	-2.22641
P.b.DQ_GM000874	952797	952991	sp|P62554|CCDB_ECOLI Toxin CcdB OS=Escherichia coli (strain K12) OX=83333 GN=ccdB PE=1 SV=1//2.20036e-14	2.6788	Novel00607	4034395	4035173	PF00005:ABC transporter|PF12848:ABC transporter	-2.22528
P.b.DQ_GM000891	961669	962289	-//-	2.67799	P.b.DQ_GM001381	1508063	1509526	sp|P40740|BGLH_BACSU Aryl-phospho-beta-D-glucosidase BglH OS=Bacillus subtilis (strain 168) OX=224308 GN=bglH PE=1 SV=2//0	-2.22472
P.b.DQ_GM001335	1448521	1449390	-//-	2.67706	P.b.DQ_GM004260	4604815	4606494	sp|Q8X6W1|GSIA_ECO57 Glutathione import ATP-binding protein GsiA OS=Escherichia coli O157:H7 OX=83334 GN=gsiA PE=3 SV=3//8.12322e-38	-2.22202
P.b.DQ_GM001634	1771207	1771527	-//-	2.67687	P.b.DQ_GM003618	3912870	3913760	sp|P30012|NADC_SALTY Nicotinate-nucleotide pyrophosphorylase [carboxylating] OS=Salmonella typhimurium (strain LT2 / SGSC1412 / ATCC 700720) OX=99287 GN=nadC PE=1 SV=3//3.22432e-129	-2.21747
P.b.DQ_GM001442	1574905	1576194	sp|P42308|CITN_BACSU Citrate transporter OS=Bacillus subtilis (strain 168) OX=224308 GN=citN PE=1 SV=2//1.25847e-149	2.67501	P.b.DQ_GM002540	2749424	2751142	sp|P27896|NARQ_ECOLI Nitrate/nitrite sensor protein NarQ OS=Escherichia coli (strain K12) OX=83333 GN=narQ PE=1 SV=1//0	-2.2173
P.b.DQ_GM001996	2157576	2157833	sp|Q6D4M3|Y2367_PECAS YcgL domain-containing protein ECA2367 OS=Pectobacterium atrosepticum (strain SCRI 1043 / ATCC BAA-672) OX=218491 GN=ECA2367 PE=3 SV=2//6.82339e-54	2.67322	P.b.DQ_GM004180	4521336	4522160	sp|P26902|DPPA_BACSU D-aminopeptidase OS=Bacillus subtilis (strain 168) OX=224308 GN=dppA PE=1 SV=3//4.49627e-31	-2.21521
P.b.DQ_GM000806	883431	884393	sp|P32709|NRFD_ECOLI Protein NrfD OS=Escherichia coli (strain K12) OX=83333 GN=nrfD PE=3 SV=2//4.43164e-52	2.67168	P.b.DQ_GM003452	3735140	3735361	sp|P0AD40|YPEB_ECOLI Uncharacterized protein YpeB OS=Escherichia coli (strain K12) OX=83333 GN=ypeB PE=4 SV=1//1.1293e-31	-2.21497
P.b.DQ_GM003814	4125369	4125500	sp|P56550|ECNB_CITFR Entericidin B OS=Citrobacter freundii OX=546 GN=ecnB PE=3 SV=1//7.07783e-09	2.66494	P.b.DQ_GM002418	2621872	2622219	sp|Q9X725|OXYR_DICCH Hydrogen peroxide-inducible genes activator OS=Dickeya chrysanthemi OX=556 GN=oxyR PE=3 SV=1//1.06977e-12	-2.21305
P.b.DQ_GM003874	4179233	4179706	sp|O68926|BFR_SALTY Bacterioferritin OS=Salmonella typhimurium (strain LT2 / SGSC1412 / ATCC 700720) OX=99287 GN=bfr PE=3 SV=1//1.65064e-96	2.6541	P.b.DQ_GM003212	3475278	3476075	sp|C6DC47|PANB_PECCP 3-methyl-2-oxobutanoate hydroxymethyltransferase OS=Pectobacterium carotovorum subsp. carotovorum (strain PC1) OX=561230 GN=panB PE=3 SV=1//6.02086e-177	-2.208
Novel00255	1644268	1645031	PF03472:Autoinducer binding domain|PF00196:Bacterial regulatory proteins, luxR family	2.65364	P.b.DQ_GM000110	123734	125008	sp|P30296|LIVM_SALTY High-affinity branched-chain amino acid transport system permease protein LivM OS=Salmonella typhimurium (strain LT2 / SGSC1412 / ATCC 700720) OX=99287 GN=livM PE=3 SV=1//0	-2.20734
P.b.DQ_GM004208	4546883	4547434	-//-	2.65186	P.b.DQ_GM003102	3337996	3338439	-//-	-2.2059
sRNA00124	4541333	4541483	-	2.6496	P.b.DQ_GM003264	3529143	3529637	sp|P0A6G3|PNCC_ECOLI Nicotinamide-nucleotide amidohydrolase PncC OS=Escherichia coli (strain K12) OX=83333 GN=pncC PE=1 SV=1//4.04716e-62	-2.20415
P.b.DQ_GM002564	2769523	2770485	sp|P32709|NRFD_ECOLI Protein NrfD OS=Escherichia coli (strain K12) OX=83333 GN=nrfD PE=3 SV=2//6.71518e-136	2.64499	P.b.DQ_GM001921	2079545	2080183	sp|Q6D4E8|HFLD_PECAS High frequency lysogenization protein HflD homolog OS=Pectobacterium atrosepticum (strain SCRI 1043 / ATCC BAA-672) OX=218491 GN=hflD PE=3 SV=1//1.00248e-143	-2.19764
P.b.DQ_GM003297	3561512	3562936	-//-	2.64464	P.b.DQ_GM004146	4488430	4489626	sp|P0AB79|KBL_SHIFL 2-amino-3-ketobutyrate coenzyme A ligase OS=Shigella flexneri OX=623 GN=kbl PE=3 SV=1//0	-2.19652
P.b.DQ_GM001132	1220487	1220678	-//-	2.64234	P.b.DQ_GM004170	4510791	4511249	sp|Q6DAV9|DUT_PECAS Deoxyuridine 5&apos;-triphosphate nucleotidohydrolase OS=Pectobacterium atrosepticum (strain SCRI 1043 / ATCC BAA-672) OX=218491 GN=dut PE=3 SV=1//3.92146e-107	-2.19553
P.b.DQ_GM000873	951582	952631	-//-	2.63691	P.b.DQ_GM004102	4436921	4438312	sp|Q9L6L2|TRKH_SALTY Trk system potassium uptake protein TrkH OS=Salmonella typhimurium (strain LT2 / SGSC1412 / ATCC 700720) OX=99287 GN=trkH PE=3 SV=1//0	-2.19452
P.b.DQ_GM002762	2973858	2974427	-//-	2.6344	P.b.DQ_GM003421	3695520	3696191	sp|P64556|QUEE_SHIFL 7-carboxy-7-deazaguanine synthase OS=Shigella flexneri OX=623 GN=queE PE=3 SV=1//1.26301e-130	-2.19339
Novel00374	2311828	2312366	PF07361:Cytochrome b562	2.63228	P.b.DQ_GM001356	1477965	1479461	-//-	-2.19257
P.b.DQ_GM001725	1863046	1863135	-//-	2.63125	P.b.DQ_GM002128	2294754	2294969	-//-	-2.19151
P.b.DQ_GM001897	2052254	2052904	-//-	2.62876	P.b.DQ_GM000422	454816	455100	-//-	-2.19134
P.b.DQ_GM002678	2888793	2889419	sp|P75869|SXY_ECOLI Protein Sxy OS=Escherichia coli (strain K12) OX=83333 GN=sxy PE=1 SV=1//6.60373e-42	2.61865	P.b.DQ_GM003068	3306291	3307652	sp|P76403|TRHP_ECOLI tRNA hydroxylation protein P OS=Escherichia coli (strain K12) OX=83333 GN=trhP PE=1 SV=1//0	-2.1905
P.b.DQ_GM000127	141933	142175	sp|P58092|PARD_ECO57 Antitoxin ParD OS=Escherichia coli O157:H7 OX=83334 GN=parD PE=3 SV=1//1.33891e-27	2.61588	P.b.DQ_GM004294	4634555	4636402	sp|O34313|NTPES_BACSU Trifunctional nucleotide phosphoesterase protein YfkN OS=Bacillus subtilis (strain 168) OX=224308 GN=yfkN PE=1 SV=1//3.10171e-14	-2.18218
P.b.DQ_GM004331	4676607	4677230	sp|Q9RB10|DSBA_PECCC Thiol:disulfide interchange protein DsbA OS=Pectobacterium carotovorum subsp. carotovorum OX=555 GN=dsbA PE=3 SV=1//1.13421e-150	2.61118	P.b.DQ_GM000728	795934	799467	sp|P52647|NIFJ_ECOLI Probable pyruvate-flavodoxin oxidoreductase OS=Escherichia coli (strain K12) OX=83333 GN=ydbK PE=3 SV=2//0	-2.1812
Novel00559	3734209	3734882	PF14282:FlxA-like protein	2.61097	P.b.DQ_GM001171	1266585	1269014	sp|P77504|YBBP_ECOLI Uncharacterized ABC transporter permease YbbP OS=Escherichia coli (strain K12) OX=83333 GN=ybbP PE=3 SV=1//2.16534e-97	-2.17937
P.b.DQ_GM003024	3253642	3254073	-//-	2.60256	P.b.DQ_GM000660	710720	711724	sp|P21867|RAFR_ECOLX HTH-type transcriptional regulator RafR OS=Escherichia coli OX=562 GN=rafR PE=1 SV=3//1.74702e-120	-2.17852
P.b.DQ_GM003306	3572498	3574264	sp|Q9I744|TSSF1_PSEAE Type VI secretion system component TssF1 OS=Pseudomonas aeruginosa (strain ATCC 15692 / DSM 22644 / CIP 104116 / JCM 14847 / LMG 12228 / 1C / PRS 101 / PAO1) OX=208964 GN=tssF1 PE=1 SV=1//8.09743e-56	2.59594	P.b.DQ_GM004397	4744544	4745287	sp|P0AER3|GLTJ_ECOLI Glutamate/aspartate import permease protein GltJ OS=Escherichia coli (strain K12) OX=83333 GN=gltJ PE=1 SV=1//2.75197e-31	-2.17395
Novel00455	2987850	2988134	PF00126:Bacterial regulatory helix-turn-helix protein, lysR family	2.59507	P.b.DQ_GM000829	909651	910997	sp|Q44470|TUB4_AGRVI Putative tartrate transporter OS=Agrobacterium vitis OX=373 GN=ttuB PE=2 SV=1//1.34708e-75	-2.16764
P.b.DQ_GM003049	3282812	3284128	sp|O32261|GANP_BACSU Galactooligosaccharides transport system permease protein GanP OS=Bacillus subtilis (strain 168) OX=224308 GN=ganP PE=1 SV=1//7.89966e-170	2.59465	P.b.DQ_GM003958	4263313	4263723	sp|P0ACG8|HSLR_ECOLI Heat shock protein 15 OS=Escherichia coli (strain K12) OX=83333 GN=hslR PE=1 SV=1//1.26273e-57	-2.16602
Novel00590	3957926	3958937	PF02203:Tar ligand binding domain homologue	2.59008	P.b.DQ_GM004110	4447040	4448023	sp|Q59643|HEM2_PSEAE Delta-aminolevulinic acid dehydratase OS=Pseudomonas aeruginosa (strain ATCC 15692 / DSM 22644 / CIP 104116 / JCM 14847 / LMG 12228 / 1C / PRS 101 / PAO1) OX=208964 GN=hemB PE=1 SV=1//2.78897e-169	-2.1574
Novel00146	935787	936645	PF13727:CoA-binding domain|PF02397:Bacterial sugar transferase	2.58871	P.b.DQ_GM003992	4306325	4308871	sp|P00490|PHSM_ECOLI Maltodextrin phosphorylase OS=Escherichia coli (strain K12) OX=83333 GN=malP PE=1 SV=7//0	-2.15133
P.b.DQ_GM001097	1180291	1181367	sp|O69652|CDS1_MYCTU L-cysteine desulfhydrase Cds1 OS=Mycobacterium tuberculosis (strain ATCC 25618 / H37Rv) OX=83332 GN=cds1 PE=1 SV=4//9.67833e-141	2.58411	P.b.DQ_GM001789	1930355	1931689	sp|Q6D411|HISX_PECAS Histidinol dehydrogenase OS=Pectobacterium atrosepticum (strain SCRI 1043 / ATCC BAA-672) OX=218491 GN=hisD PE=3 SV=1//0	-2.14842
P.b.DQ_GM001393	1519967	1520311	-//-	2.58284	P.b.DQ_GM001262	1362949	1363824	sp|P75745|PXPC_ECOLI 5-oxoprolinase subunit C OS=Escherichia coli (strain K12) OX=83333 GN=pxpC PE=1 SV=1//4.86711e-116	-2.14654
P.b.DQ_GM001701	1840901	1841083	-//-	2.57989	P.b.DQ_GM000868	947460	948560	-//-	-2.14397
Novel00182	1190920	1191868	PF05321:Haemolysin expression modulating protein|PF10757:Biofilm formation regulator YbaJ	2.57853	P.b.DQ_GM002333	2518236	2519378	sp|B2DFG5|DTHAD_DELSH D-threo-3-hydroxyaspartate dehydratase OS=Delftia sp. (strain HT23) OX=518882 GN=dthadh PE=1 SV=1//6.12865e-107	-2.14242
P.b.DQ_GM004237	4576808	4578127	sp|C6DIH5|XYLA_PECCP Xylose isomerase OS=Pectobacterium carotovorum subsp. carotovorum (strain PC1) OX=561230 GN=xylA PE=3 SV=1//0	2.57783	P.b.DQ_GM003893	4196143	4196349	sp|P0ADW8|YHEV_ECOLI Uncharacterized protein YheV OS=Escherichia coli (strain K12) OX=83333 GN=yheV PE=4 SV=1//6.80179e-07	-2.14204
P.b.DQ_GM004155	4498697	4499479	-//-	2.57548	P.b.DQ_GM003796	4107235	4108254	-//-	-2.14156
P.b.DQ_GM002264	2455865	2456761	-//-	2.5746	P.b.DQ_GM001282	1384073	1384750	sp|P0ABV1|TOLQ_SHIFL Tol-Pal system protein TolQ OS=Shigella flexneri OX=623 GN=tolQ PE=3 SV=1//8.08404e-138	-2.13916
Novel00069	467857	468116	PF05336:L-rhamnose mutarotase	2.5745	P.b.DQ_GM001823	1968587	1969372	sp|Q8XDG3|CMOM_ECO57 tRNA 5-carboxymethoxyuridine methyltransferase OS=Escherichia coli O157:H7 OX=83334 GN=cmoM PE=1 SV=1//4.95862e-129	-2.13875
P.b.DQ_GM000099	114678	114998	-//-	2.57441	P.b.DQ_GM002729	2945012	2945533	sp|P75936|FLGD_ECOLI Basal-body rod modification protein FlgD OS=Escherichia coli (strain K12) OX=83333 GN=flgD PE=3 SV=1//9.9539e-61	-2.1361
P.b.DQ_GM001793	1935007	1935957	-//-	2.57236	P.b.DQ_GM000923	990536	991612	sp|P16687|PHNI_ECOLI Alpha-D-ribose 1-methylphosphonate 5-triphosphate synthase subunit PhnI OS=Escherichia coli (strain K12) OX=83333 GN=phnI PE=1 SV=2//0	-2.13476
P.b.DQ_GM004224	4562534	4562938	-//-	2.57061	P.b.DQ_GM003492	3777359	3777628	sp|P39297|BSMA_ECOLI Lipoprotein BsmA OS=Escherichia coli (strain K12) OX=83333 GN=bsmA PE=2 SV=2//5.98407e-11	-2.13233
P.b.DQ_GM001868	2023858	2025003	sp|Q9KVK6|CDGJ_VIBCH Cyclic di-GMP phosphodiesterase CdgJ OS=Vibrio cholerae serotype O1 (strain ATCC 39315 / El Tor Inaba N16961) OX=243277 GN=cdgJ PE=1 SV=1//2.41147e-73	2.56967	P.b.DQ_GM001922	2080186	2081292	sp|C6DFW7|MNMA_PECCP tRNA-specific 2-thiouridylase MnmA OS=Pectobacterium carotovorum subsp. carotovorum (strain PC1) OX=561230 GN=mnmA PE=3 SV=1//0	-2.1314
P.b.DQ_GM002251	2440117	2441781	sp|E0SDG9|CDIB_DICD3 Outer membrane transporter CdiB OS=Dickeya dadantii (strain 3937) OX=198628 GN=cdiB PE=3 SV=1//0	2.56957	Novel00631	4121289	4121563	PF00890:FAD binding domain	-2.13114
P.b.DQ_GM001331	1442043	1444211	sp|Q8X7L9|WZC_ECO57 Tyrosine-protein kinase wzc OS=Escherichia coli O157:H7 OX=83334 GN=wzc PE=3 SV=2//0	2.56603	P.b.DQ_GM003347	3613239	3613856	sp|C6DCZ4|MTNB_PECCP Methylthioribulose-1-phosphate dehydratase OS=Pectobacterium carotovorum subsp. carotovorum (strain PC1) OX=561230 GN=mtnB PE=3 SV=1//6.18936e-150	-2.13093
P.b.DQ_GM003185	3443833	3444267	-//-	2.55698	P.b.DQ_GM003271	3535770	3536174	sp|P43011|Y1364_HAEIN Uncharacterized HTH-type transcriptional regulator HI_1364 OS=Haemophilus influenzae (strain ATCC 51907 / DSM 11121 / KW20 / Rd) OX=71421 GN=HI_1364 PE=3 SV=1//1.88524e-23	-2.13014
P.b.DQ_GM000757	826322	827257	sp|P39805|LICT_BACSU Transcription antiterminator LicT OS=Bacillus subtilis (strain 168) OX=224308 GN=licT PE=1 SV=1//9.98689e-67	2.55008	P.b.DQ_GM003512	3796415	3797638	sp|C6DE42|LPLT_PECCP Lysophospholipid transporter LplT OS=Pectobacterium carotovorum subsp. carotovorum (strain PC1) OX=561230 GN=lplT PE=3 SV=1//0	-2.12823
P.b.DQ_GM001368	1493545	1494483	sp|P0A2C5|RBSB_SALTY Ribose import binding protein RbsB OS=Salmonella typhimurium (strain LT2 / SGSC1412 / ATCC 700720) OX=99287 GN=rbsB PE=1 SV=1//3.42099e-42	2.54695	P.b.DQ_GM001589	1726218	1727960	sp|P0A9U2|YBHF_SHIFL Probable multidrug ABC transporter ATP-binding protein YbhF OS=Shigella flexneri OX=623 GN=ybhF PE=3 SV=1//0	-2.12758
P.b.DQ_GM000125	141287	141571	-//-	2.54392	P.b.DQ_GM001351	1464054	1465682	sp|Q4WGU1|SED5_ASPFU Tripeptidyl-peptidase sed5 OS=Neosartorya fumigata (strain ATCC MYA-4609 / Af293 / CBS 101355 / FGSC A1100) OX=330879 GN=sed5 PE=3 SV=2//2.89204e-36	-2.1245
Novel00621	4081543	4081949	PF00578:AhpC/TSA family	2.54168	P.b.DQ_GM003015	3243010	3245043	sp|C6DAW5|ARNA_PECCP Bifunctional polymyxin resistance protein ArnA OS=Pectobacterium carotovorum subsp. carotovorum (strain PC1) OX=561230 GN=arnA PE=3 SV=1//0	-2.12352
P.b.DQ_GM001836	1989648	1990235	sp|Q7CHK5|ZAPC_YERPE Cell division protein ZapC OS=Yersinia pestis OX=632 GN=zapC PE=3 SV=1//1.8244e-76	2.53938	P.b.DQ_GM003350	3615973	3617235	sp|P37113|AMAB1_GEOSE N-carbamoyl-L-amino acid hydrolase OS=Geobacillus stearothermophilus OX=1422 GN=amaB PE=1 SV=2//1.2739e-87	-2.12305
P.b.DQ_GM000819	899746	899832	-//-	2.53734	P.b.DQ_GM001188	1284844	1285722	sp|B7LKG3|DAPA_ESCF3 4-hydroxy-tetrahydrodipicolinate synthase OS=Escherichia fergusonii (strain ATCC 35469 / DSM 13698 / CCUG 18766 / IAM 14443 / JCM 21226 / LMG 7866 / NBRC 102419 / NCTC 12128 / CDC 0568-73) OX=585054 GN=dapA PE=3 SV=1//0	-2.11604
P.b.DQ_GM003844	4164854	4165069	sp|P36675|ARFA_ECOLI Alternative ribosome-rescue factor A OS=Escherichia coli (strain K12) OX=83333 GN=arfA PE=1 SV=1//3.84691e-27	2.53702	P.b.DQ_GM003106	3342546	3343166	sp|P76576|YFGM_ECOLI Ancillary SecYEG translocon subunit OS=Escherichia coli (strain K12) OX=83333 GN=yfgM PE=1 SV=1//2.08529e-55	-2.11341
P.b.DQ_GM002329	2514081	2515322	sp|O31935|YOPC_BACSU Putative toxin YopC OS=Bacillus subtilis (strain 168) OX=224308 GN=yopC PE=3 SV=1//4.14202e-35	2.53481	P.b.DQ_GM001829	1978802	1979449	sp|P75849|GLO22_ECOLI Hydroxyacylglutathione hydrolase GloC OS=Escherichia coli (strain K12) OX=83333 GN=gloC PE=1 SV=1//2.68903e-117	-2.11311
Novel00625	4089406	4089789	PF14253:Bacteriophage abortive infection AbiH	2.52811	P.b.DQ_GM000036	39492	40646	sp|P31455|YIDR_ECOLI Uncharacterized protein YidR OS=Escherichia coli (strain K12) OX=83333 GN=yidR PE=4 SV=4//9.287e-161	-2.11141
P.b.DQ_GM003040	3271198	3271623	sp|P0A0V5|OHR_XANCH Organic hydroperoxide resistance protein OS=Xanthomonas campestris pv. phaseoli OX=317013 GN=ohr PE=3 SV=1//3.54966e-69	2.52766	P.b.DQ_GM000111	125005	125775	sp|P0A9S9|LIVG_SHIFL High-affinity branched-chain amino acid transport ATP-binding protein LivG OS=Shigella flexneri OX=623 GN=livG PE=3 SV=1//1.00362e-148	-2.10915
Novel00551	3636236	3636730	-	2.52612	P.b.DQ_GM003223	3484858	3485721	sp|C6DC58|SPEE_PECCP Polyamine aminopropyltransferase OS=Pectobacterium carotovorum subsp. carotovorum (strain PC1) OX=561230 GN=speE PE=3 SV=1//0	-2.10615
P.b.DQ_GM001334	1447307	1448401	sp|P37747|GLF_ECOLI UDP-galactopyranose mutase OS=Escherichia coli (strain K12) OX=83333 GN=glf PE=1 SV=1//0	2.52486	P.b.DQ_GM000999	1075102	1075917	sp|C6DAJ5|LPXA_PECCP Acyl-[acyl-carrier-protein]--UDP-N-acetylglucosamine O-acyltransferase OS=Pectobacterium carotovorum subsp. carotovorum (strain PC1) OX=561230 GN=lpxA PE=3 SV=1//0	-2.1013
P.b.DQ_GM002364	2553134	2554912	sp|O34311|YKOW_BACSU Signaling protein YkoW OS=Bacillus subtilis (strain 168) OX=224308 GN=ykoW PE=3 SV=2//2.35382e-48	2.52371	P.b.DQ_GM001497	1642464	1644236	sp|Q6AJW3|MSBA_DESPS ATP-dependent lipid A-core flippase OS=Desulfotalea psychrophila (strain LSv54 / DSM 12343) OX=177439 GN=msbA PE=3 SV=1//5.91199e-67	-2.10037
Novel00330	2054182	2054767	-	2.52282	P.b.DQ_GM002205	2373766	2374989	sp|Q869Q0|ZNG1_DICDI Zinc-regulated GTPase metalloprotein activator 1 OS=Dictyostelium discoideum OX=44689 GN=DDB_G0274527 PE=3 SV=1//2.84626e-117	-2.0993
P.b.DQ_GM002297	2486704	2487093	-//-	2.51896	P.b.DQ_GM003579	3865305	3866285	sp|Q6D0N8|PDXA2_PECAS D-threonate 4-phosphate dehydrogenase OS=Pectobacterium atrosepticum (strain SCRI 1043 / ATCC BAA-672) OX=218491 GN=pdxA2 PE=1 SV=1//0	-2.09882
Novel00484	3222836	3223273	-	2.51864	P.b.DQ_GM001611	1750113	1751060	sp|P0AFI6|PBP7_SHIFL D-alanyl-D-alanine endopeptidase OS=Shigella flexneri OX=623 GN=pbpG PE=3 SV=2//1.08794e-154	-2.09643
P.b.DQ_GM002651	2861151	2861705	sp|P75925|C56I_ECOLI Cytochrome b561 homolog 2 OS=Escherichia coli (strain K12) OX=83333 GN=yceJ PE=1 SV=1//2.8347e-78	2.51496	P.b.DQ_GM003889	4192373	4193866	sp|P49309|MOCR_RHIML Probable rhizopine catabolism regulatory protein MocR OS=Rhizobium meliloti OX=382 GN=mocR PE=3 SV=1//8.63506e-89	-2.09513
P.b.DQ_GM000361	398055	398957	sp|P26420|SCRK_KLEPN Fructokinase OS=Klebsiella pneumoniae OX=573 GN=scrK PE=1 SV=1//1.98504e-122	2.51466	P.b.DQ_GM001751	1884829	1886493	sp|P75828|YBJD_ECOLI Uncharacterized protein YbjD OS=Escherichia coli (strain K12) OX=83333 GN=ybjD PE=4 SV=1//0	-2.08693
P.b.DQ_GM003405	3674278	3675720	sp|Q6D1A4|CYSG1_PECAS Siroheme synthase 1 OS=Pectobacterium atrosepticum (strain SCRI 1043 / ATCC BAA-672) OX=218491 GN=cysG1 PE=3 SV=1//0	2.51389	P.b.DQ_GM002669	2881222	2881533	sp|Q6D6C4|ACYP_PECAS Acylphosphatase OS=Pectobacterium atrosepticum (strain SCRI 1043 / ATCC BAA-672) OX=218491 GN=acyP PE=3 SV=1//2.03195e-45	-2.08332
P.b.DQ_GM000789	865328	865609	sp|Q8ZLY9|UBIK_SALTY Ubiquinone biosynthesis accessory factor UbiK OS=Salmonella typhimurium (strain LT2 / SGSC1412 / ATCC 700720) OX=99287 GN=ubiK PE=1 SV=1//1.11443e-43	2.51098	P.b.DQ_GM000887	959632	959946	-//-	-2.07692
P.b.DQ_GM004225	4562935	4563864	-//-	2.5071	P.b.DQ_GM004116	4452302	4452925	sp|Q9L6M5|UBIJ_SALTY Ubiquinone biosynthesis accessory factor UbiJ OS=Salmonella typhimurium (strain LT2 / SGSC1412 / ATCC 700720) OX=99287 GN=ubiJ PE=3 SV=1//3.41255e-68	-2.07529
P.b.DQ_GM003299	3563508	3565046	sp|Q9KN48|VASH_VIBCH Transcriptional regulator VasH OS=Vibrio cholerae serotype O1 (strain ATCC 39315 / El Tor Inaba N16961) OX=243277 GN=vasH PE=4 SV=1//1.03567e-107	2.50699	P.b.DQ_GM004195	4535644	4537410	-//-	-2.07275
P.b.DQ_GM001410	1538508	1539548	-//-	2.50635	Novel00130	816619	817792	PF00465:Iron-containing alcohol dehydrogenase	-2.065
P.b.DQ_GM000337	369275	370825	sp|O31644|MANR_BACSU Transcriptional regulator ManR OS=Bacillus subtilis (strain 168) OX=224308 GN=manR PE=1 SV=2//2.9768e-46	2.49641	P.b.DQ_GM000534	572497	573393	sp|P67660|YHAJ_ECOLI Probable HTH-type transcriptional regulator YhaJ OS=Escherichia coli (strain K12) OX=83333 GN=yhaJ PE=3 SV=1//0	-2.06475
P.b.DQ_GM000803	880044	881528	sp|F9USN6|VPR_LACPL Vinyl phenol reductase OS=Lactiplantibacillus plantarum (strain ATCC BAA-793 / NCIMB 8826 / WCFS1) OX=220668 GN=vprA PE=1 SV=1//9.79777e-79	2.49539	Novel00119	732835	733580	PF03279:Bacterial lipid A biosynthesis acyltransferase	-2.06345
Novel00700	4639754	4640315	PF00582:Universal stress protein family	2.492	P.b.DQ_GM001756	1890592	1891899	sp|P49309|MOCR_RHIML Probable rhizopine catabolism regulatory protein MocR OS=Rhizobium meliloti OX=382 GN=mocR PE=3 SV=1//6.46677e-71	-2.06307
P.b.DQ_GM000586	623390	623683	sp|P0AGK7|YHBY_SHIFL RNA-binding protein YhbY OS=Shigella flexneri OX=623 GN=yhbY PE=4 SV=1//9.91202e-56	2.49092	P.b.DQ_GM002879	3105332	3105634	sp|C6DA37|NUOK_PECCP NADH-quinone oxidoreductase subunit K OS=Pectobacterium carotovorum subsp. carotovorum (strain PC1) OX=561230 GN=nuoK PE=3 SV=1//9.29258e-64	-2.06039
Novel00561	3746637	3746848	PF02152:Dihydroneopterin aldolase	2.48986	P.b.DQ_GM002032	2187255	2189180	sp|P14294|TOP3_ECOLI DNA topoisomerase 3 OS=Escherichia coli (strain K12) OX=83333 GN=topB PE=1 SV=1//0	-2.05747
P.b.DQ_GM003037	3270243	3270470	-//-	2.48903	P.b.DQ_GM003324	3592270	3592728	sp|C6DCY0|XGPT_PECCP Xanthine-guanine phosphoribosyltransferase OS=Pectobacterium carotovorum subsp. carotovorum (strain PC1) OX=561230 GN=gpt PE=3 SV=1//5.79339e-108	-2.05542
Novel00515	3418562	3419240	-	2.48858	P.b.DQ_GM001326	1435467	1436819	sp|Q8FJZ8|DCUC_ECOL6 Anaerobic C4-dicarboxylate transporter DcuC OS=Escherichia coli O6:H1 (strain CFT073 / ATCC 700928 / UPEC) OX=199310 GN=dcuC PE=3 SV=1//0	-2.05238
P.b.DQ_GM001498	1644251	1644988	sp|Q46967|ECHR_DICCH Transcriptional activator protein EchR OS=Dickeya chrysanthemi OX=556 GN=echR PE=3 SV=1//7.07181e-129	2.48273	P.b.DQ_GM002631	2842473	2843483	sp|O69170|HOLB_YERPE DNA polymerase III subunit delta&apos; OS=Yersinia pestis OX=632 GN=holB PE=3 SV=2//2.57907e-121	-2.05009
P.b.DQ_GM001363	1486421	1486726	sp|P73602|Y1783_SYNY3 Uncharacterized protein sll1783 OS=Synechocystis sp. (strain PCC 6803 / Kazusa) OX=1111708 GN=sll1783 PE=3 SV=1//5.03432e-10	2.48137	P.b.DQ_GM001264	1364581	1365228	sp|C6DCC7|PCP_PECCP Pyrrolidone-carboxylate peptidase OS=Pectobacterium carotovorum subsp. carotovorum (strain PC1) OX=561230 GN=pcp PE=3 SV=1//2.56154e-152	-2.04855
P.b.DQ_GM003912	4212974	4213297	sp|Q9KMA5|HIGA2_VIBCH Antitoxin HigA-2 OS=Vibrio cholerae serotype O1 (strain ATCC 39315 / El Tor Inaba N16961) OX=243277 GN=higA-2 PE=1 SV=1//2.04851e-09	2.47622	P.b.DQ_GM001838	1991492	1993639	sp|Q6D459|RLMKL_PECAS Ribosomal RNA large subunit methyltransferase K/L OS=Pectobacterium atrosepticum (strain SCRI 1043 / ATCC BAA-672) OX=218491 GN=rlmL PE=3 SV=1//0	-2.04759
P.b.DQ_GM004154	4497629	4498423	sp|Q57125|Y765_HAEIN Putative glycosyltransferase HI_0765 OS=Haemophilus influenzae (strain ATCC 51907 / DSM 11121 / KW20 / Rd) OX=71421 GN=HI_0765 PE=3 SV=1//9.5159e-09	2.47596	P.b.DQ_GM003663	3959439	3960839	sp|A1JJH3|TNAA_YERE8 Tryptophanase OS=Yersinia enterocolitica serotype O:8 / biotype 1B (strain NCTC 13174 / 8081) OX=393305 GN=tnaA PE=3 SV=1//0	-2.04647
P.b.DQ_GM002720	2935150	2935935	sp|P34202|FLIR_PECCC Flagellar biosynthetic protein FliR OS=Pectobacterium carotovorum subsp. carotovorum OX=555 GN=fliR PE=3 SV=1//3.33511e-150	2.47462	P.b.DQ_GM003765	4075822	4076304	sp|P0AF69|TSAE_SHIFL tRNA threonylcarbamoyladenosine biosynthesis protein TsaE OS=Shigella flexneri OX=623 GN=tsaE PE=3 SV=1//5.21519e-79	-2.04634
P.b.DQ_GM001201	1297340	1297549	sp|P0A975|CSPE_SHIFL Cold shock-like protein CspE OS=Shigella flexneri OX=623 GN=cspE PE=3 SV=2//9.82161e-40	2.46267	P.b.DQ_GM003253	3517311	3518672	sp|P0AGD7|SRP54_ECOLI Signal recognition particle protein OS=Escherichia coli (strain K12) OX=83333 GN=ffh PE=1 SV=1//0	-2.04419
P.b.DQ_GM004223	4562063	4562404	sp|P0ACX2|YDGC_SHIFL Inner membrane protein YdgC OS=Shigella flexneri OX=623 GN=ydgC PE=3 SV=1//8.15126e-46	2.45918	P.b.DQ_GM002083	2244647	2245225	sp|C6DH16|RNFB_PECCP Ion-translocating oxidoreductase complex subunit B OS=Pectobacterium carotovorum subsp. carotovorum (strain PC1) OX=561230 GN=rnfB PE=3 SV=1//4.0314e-124	-2.04387
P.b.DQ_GM000079	89997	90206	sp|P0ADJ4|YHJR_SHIFL Protein YhjR OS=Shigella flexneri OX=623 GN=yhjR PE=4 SV=1//6.43433e-08	2.45721	P.b.DQ_GM001274	1376237	1377403	sp|C6DCD6|SUCC_PECCP Succinate--CoA ligase [ADP-forming] subunit beta OS=Pectobacterium carotovorum subsp. carotovorum (strain PC1) OX=561230 GN=sucC PE=3 SV=1//0	-2.04361
Novel00622	4084494	4085512	PF01527:Transposase	2.45681	P.b.DQ_GM002916	3143200	3144051	sp|Q6D2N7|TRUA_PECAS tRNA pseudouridine synthase A OS=Pectobacterium atrosepticum (strain SCRI 1043 / ATCC BAA-672) OX=218491 GN=truA PE=3 SV=1//0	-2.04332
P.b.DQ_GM002441	2648674	2648844	-//-	2.45395	P.b.DQ_GM001865	2021504	2022247	sp|Q6D483|CMOA_PECAS Carboxy-S-adenosyl-L-methionine synthase OS=Pectobacterium atrosepticum (strain SCRI 1043 / ATCC BAA-672) OX=218491 GN=cmoA PE=3 SV=2//3.55053e-175	-2.0405
P.b.DQ_GM000690	742308	742934	sp|Q02540|COPR_PSEUB Transcriptional activator protein CopR OS=Pseudomonas syringae pv. tomato OX=323 GN=copR PE=1 SV=1//2.7003e-46	2.44911	P.b.DQ_GM003895	4198175	4198729	sp|C6DG98|KEFG_PECCP Glutathione-regulated potassium-efflux system ancillary protein KefG OS=Pectobacterium carotovorum subsp. carotovorum (strain PC1) OX=561230 GN=kefG PE=3 SV=1//2.37488e-131	-2.03958
P.b.DQ_GM000644	689916	691595	sp|P27696|ILVB_KLEPN Acetolactate synthase, catabolic OS=Klebsiella pneumoniae OX=573 GN=budB PE=1 SV=1//0	2.44903	P.b.DQ_GM000967	1041462	1042280	sp|Q46927|TCDA_ECOLI tRNA threonylcarbamoyladenosine dehydratase OS=Escherichia coli (strain K12) OX=83333 GN=tcdA PE=1 SV=1//7.07142e-156	-2.03784
P.b.DQ_GM001462	1603235	1603852	sp|Q54450|HASA_SERMA Hemophore HasA OS=Serratia marcescens OX=615 GN=hasA PE=1 SV=1//1.62454e-36	2.44885	P.b.DQ_GM001880	2035779	2036564	sp|P39832|ZNUB_ECOLI High-affinity zinc uptake system membrane protein ZnuB OS=Escherichia coli (strain K12) OX=83333 GN=znuB PE=1 SV=3//3.79227e-104	-2.0371
Novel00429	2860471	2861301	PF13991:BssS protein family	2.44596	P.b.DQ_GM000213	236032	240255	sp|Q6DAM9|RPOC_PECAS DNA-directed RNA polymerase subunit beta&apos; OS=Pectobacterium atrosepticum (strain SCRI 1043 / ATCC BAA-672) OX=218491 GN=rpoC PE=3 SV=1//0	-2.03623
P.b.DQ_GM001396	1523387	1524748	sp|P26207|PTV3B_DICCH PTS system beta-glucoside-specific EIIBCA component OS=Dickeya chrysanthemi OX=556 GN=arbF PE=3 SV=1//1.36769e-77	2.44501	P.b.DQ_GM004351	4699695	4700687	sp|Q6DB95|ASNA_PECAS Aspartate--ammonia ligase OS=Pectobacterium atrosepticum (strain SCRI 1043 / ATCC BAA-672) OX=218491 GN=asnA PE=3 SV=1//0	-2.03518
P.b.DQ_GM003933	4237450	4237818	sp|P0A229|NIRD_SALTY Nitrite reductase (NADH) small subunit OS=Salmonella typhimurium (strain LT2 / SGSC1412 / ATCC 700720) OX=99287 GN=nirD PE=4 SV=1//1.08945e-47	2.43774	P.b.DQ_GM003615	3909982	3910836	sp|P0AE15|AMPE_SHIFL Protein AmpE OS=Shigella flexneri OX=623 GN=ampE PE=3 SV=1//1.39274e-93	-2.0316
P.b.DQ_GM002524	2729065	2729367	sp|P39213|INSN_SHIDY Transposase InsN for insertion sequence element IS911 OS=Shigella dysenteriae OX=622 GN=insN PE=3 SV=1//6.86214e-66	2.43767	P.b.DQ_GM003664	3960822	3960977	-//-	-2.03146
P.b.DQ_GM003300	3565049	3567589	sp|Q9I742|CLPV1_PSEAE AAA+ ATPase ClpV1 OS=Pseudomonas aeruginosa (strain ATCC 15692 / DSM 22644 / CIP 104116 / JCM 14847 / LMG 12228 / 1C / PRS 101 / PAO1) OX=208964 GN=clpV1 PE=1 SV=1//0	2.43572	P.b.DQ_GM003330	3598486	3599253	sp|Q47147|YAFJ_ECOLI Putative glutamine amidotransferase YafJ OS=Escherichia coli (strain K12) OX=83333 GN=yafJ PE=1 SV=1//1.04901e-162	-2.02928
P.b.DQ_GM004153	4496607	4497626	sp|P19816|RFAI_SALTY Lipopolysaccharide 1,3-galactosyltransferase OS=Salmonella typhimurium (strain LT2 / SGSC1412 / ATCC 700720) OX=99287 GN=rfaI PE=3 SV=4//6.26525e-113	2.43009	P.b.DQ_GM003337	3605929	3606360	-//-	-2.02905
Novel00227	1408548	1408748	-	2.42856	P.b.DQ_GM001872	2027802	2028545	sp|C6DFE9|Y1817_PECCP Probable transcriptional regulatory protein PC1_1817 OS=Pectobacterium carotovorum subsp. carotovorum (strain PC1) OX=561230 GN=PC1_1817 PE=3 SV=1//1.59395e-179	-2.02858
P.b.DQ_GM001900	2054808	2055290	-//-	2.42644	P.b.DQ_GM001978	2139224	2140126	sp|P69800|PTNAB_SHIFL PTS system mannose-specific EIIAB component OS=Shigella flexneri OX=623 GN=manX PE=3 SV=2//2.90485e-158	-2.02847
P.b.DQ_GM002120	2285359	2285592	-//-	2.4205	P.b.DQ_GM000088	101347	102543	sp|P37621|YHHS_ECOLI Uncharacterized MFS-type transporter YhhS OS=Escherichia coli (strain K12) OX=83333 GN=yhhS PE=1 SV=2//2.19398e-171	-2.02648
P.b.DQ_GM004243	4583828	4584469	sp|P53655|SODM_YEREN Superoxide dismutase [Mn] OS=Yersinia enterocolitica OX=630 GN=sodA PE=3 SV=1//4.34194e-136	2.4186	P.b.DQ_GM002874	3098052	3099749	sp|P28904|TREC_ECOLI Trehalose-6-phosphate hydrolase OS=Escherichia coli (strain K12) OX=83333 GN=treC PE=1 SV=3//0	-2.0264
P.b.DQ_GM001697	1835539	1836528	sp|P45250|Y1556_HAEIN Putative 2-hydroxyacid dehydrogenase HI_1556 OS=Haemophilus influenzae (strain ATCC 51907 / DSM 11121 / KW20 / Rd) OX=71421 GN=HI_1556 PE=1 SV=1//1.92705e-119	2.41813	P.b.DQ_GM001357	1479522	1480400	-//-	-2.02437
Novel00548	3600403	3600559	-	2.41784	P.b.DQ_GM001779	1920973	1922262	sp|C6DF65|AROA_PECCP 3-phosphoshikimate 1-carboxyvinyltransferase OS=Pectobacterium carotovorum subsp. carotovorum (strain PC1) OX=561230 GN=aroA PE=3 SV=1//0	-2.02113
P.b.DQ_GM000452	486259	486447	-//-	2.41177	P.b.DQ_GM003061	3301567	3302934	sp|P30847|BAES_ECOLI Signal transduction histidine-protein kinase BaeS OS=Escherichia coli (strain K12) OX=83333 GN=baeS PE=1 SV=2//0	-2.02016
P.b.DQ_GM002530	2736888	2737439	-//-	2.40456	Novel00613	4050878	4051760	PF00456:Transketolase, thiamine diphosphate binding domain	-2.01881
P.b.DQ_GM001814	1957974	1958291	sp|C6DF99|Y1767_PECCP UPF0265 protein PC1_1767 OS=Pectobacterium carotovorum subsp. carotovorum (strain PC1) OX=561230 GN=PC1_1767 PE=3 SV=1//3.56891e-68	2.40431	P.b.DQ_GM001466	1608735	1608905	-//-	-2.01861
P.b.DQ_GM001845	2002148	2003962	sp|Q9I739|TSE6_PSEAE NAD(P)(+) glycohydrolase toxin Tse6 OS=Pseudomonas aeruginosa (strain ATCC 15692 / DSM 22644 / CIP 104116 / JCM 14847 / LMG 12228 / 1C / PRS 101 / PAO1) OX=208964 GN=tse6 PE=1 SV=1//5.59531e-07	2.40235	P.b.DQ_GM003941	4245488	4246192	sp|Q6CZR3|GPH_PECAS Phosphoglycolate phosphatase OS=Pectobacterium atrosepticum (strain SCRI 1043 / ATCC BAA-672) OX=218491 GN=ECA4088 PE=3 SV=1//4.45087e-163	-2.01818
P.b.DQ_GM004174	4513879	4514835	sp|P51981|AEEP_ECOLI L-Ala-D/L-Glu epimerase OS=Escherichia coli (strain K12) OX=83333 GN=ycjG PE=1 SV=2//3.18675e-78	2.4022	P.b.DQ_GM000407	440225	440581	sp|P33109|ASPA_SERMA Aspartate ammonia-lyase OS=Serratia marcescens OX=615 GN=aspA PE=3 SV=1//7.24806e-07	-2.01809
Novel00605	4026877	4027186	-	2.40186	P.b.DQ_GM000639	685044	686036	sp|A2XRZ0|AKR2_ORYSI Probable aldo-keto reductase 2 OS=Oryza sativa subsp. indica OX=39946 GN=OsI_15387 PE=3 SV=1//6.96349e-121	-2.01799
P.b.DQ_GM000243	272345	272989	-//-	2.3978	P.b.DQ_GM000132	146636	147385	sp|P10908|UGPQ_ECOLI Glycerophosphodiester phosphodiesterase, cytoplasmic OS=Escherichia coli (strain K12) OX=83333 GN=ugpQ PE=1 SV=1//2.91992e-116	-2.01796
Novel00308	1980974	1982217	PF00267:Gram-negative porin	2.39312	P.b.DQ_GM003580	3866278	3867606	sp|Q6D0N7|DTNK_PECAS D-threonate kinase OS=Pectobacterium atrosepticum (strain SCRI 1043 / ATCC BAA-672) OX=218491 GN=dtnK PE=1 SV=1//0	-2.01309
P.b.DQ_GM002471	2679746	2680159	sp|P52003|MEXR_PSEAE Multidrug resistance operon repressor OS=Pseudomonas aeruginosa (strain ATCC 15692 / DSM 22644 / CIP 104116 / JCM 14847 / LMG 12228 / 1C / PRS 101 / PAO1) OX=208964 GN=mexR PE=1 SV=1//7.69768e-17	2.39307	P.b.DQ_GM001180	1279224	1279970	sp|Q6D7R8|HDA_PECAS DnaA regulatory inactivator Hda OS=Pectobacterium atrosepticum (strain SCRI 1043 / ATCC BAA-672) OX=218491 GN=hda PE=3 SV=1//1.51701e-160	-2.01307
P.b.DQ_GM002757	2969612	2969968	-//-	2.39158	P.b.DQ_GM001526	1669598	1670305	sp|P9WIL1|PANE_MYCTU 2-dehydropantoate 2-reductase OS=Mycobacterium tuberculosis (strain ATCC 25618 / H37Rv) OX=83332 GN=Rv2573 PE=1 SV=1//1.23131e-58	-2.01188
P.b.DQ_GM000432	467288	467419	-//-	2.39019	P.b.DQ_GM002796	3013857	3015272	sp|P54956|YXEQ_BACSU Uncharacterized protein YxeQ OS=Bacillus subtilis (strain 168) OX=224308 GN=yxeQ PE=1 SV=2//9.53257e-08	-2.00809
Novel00541	3553973	3554530	PF05638:Type VI secretion system effector, Hcp	2.38819	P.b.DQ_GM002269	2460993	2463062	sp|Q01723|SCTC_PSESY Type 3 secretion system secretin OS=Pseudomonas syringae pv. syringae OX=321 GN=sctC PE=3 SV=2//8.10176e-176	-2.00762
P.b.DQ_GM001768	1907719	1908660	sp|Q9I6Z9|BAUR_PSEAE HTH-type transcriptional activator BauR OS=Pseudomonas aeruginosa (strain ATCC 15692 / DSM 22644 / CIP 104116 / JCM 14847 / LMG 12228 / 1C / PRS 101 / PAO1) OX=208964 GN=bauR PE=3 SV=1//1.66763e-31	2.3833	P.b.DQ_GM000740	808690	809136	sp|Q8FEY4|PAST_ECOL6 Persistence and stress-resistance toxin PasT OS=Escherichia coli O6:H1 (strain CFT073 / ATCC 700928 / UPEC) OX=199310 GN=pasT PE=1 SV=1//2.12453e-81	-2.00744
P.b.DQ_GM000678	729432	729911	sp|P46855|YHHZ_ECOLI Uncharacterized protein YhhZ OS=Escherichia coli (strain K12) OX=83333 GN=yhhZ PE=3 SV=1//2.72965e-27	2.38264	Novel00090	583372	583736	PF08125:Mannitol dehydrogenase C-terminal domain	-2.00597
P.b.DQ_GM001337	1450503	1451687	-//-	2.38153	P.b.DQ_GM001158	1253414	1255096	sp|Q6D7W4|MEND_PECAS 2-succinyl-5-enolpyruvyl-6-hydroxy-3-cyclohexene-1-carboxylate synthase OS=Pectobacterium atrosepticum (strain SCRI 1043 / ATCC BAA-672) OX=218491 GN=menD PE=3 SV=1//0	-2.00578
sRNA00078	2967406	2967466	-	2.37543	P.b.DQ_GM002883	3107732	3110467	sp|Q8ZDL2|NUOG_YERPE NADH-quinone oxidoreductase subunit G OS=Yersinia pestis OX=632 GN=nuoG PE=3 SV=1//0	-2.00516
P.b.DQ_GM000192	206789	207685	sp|P71319|METF_PECCC 5,10-methylenetetrahydrofolate reductase OS=Pectobacterium carotovorum subsp. carotovorum OX=555 GN=metF PE=3 SV=1//0	2.37336	P.b.DQ_GM002778	2989067	2990152	-//-	-2.00451
P.b.DQ_GM001927	2085509	2085859	sp|Q47588|RDGB_PECCC DNA-binding protein RdgB OS=Pectobacterium carotovorum subsp. carotovorum OX=555 GN=rdgB PE=3 SV=1//3.4075e-79	2.37217	P.b.DQ_GM001842	1997160	1998800	sp|P43671|PQIB_ECOLI Intermembrane transport protein PqiB OS=Escherichia coli (strain K12) OX=83333 GN=pqiB PE=1 SV=2//0	-2.0016
P.b.DQ_GM003598	3885145	3885627	-//-	2.36368	P.b.DQ_GM001202	1297631	1298014	sp|C6DBV4|CRCB_PECCP Putative fluoride ion transporter CrcB OS=Pectobacterium carotovorum subsp. carotovorum (strain PC1) OX=561230 GN=crcB PE=3 SV=1//1.43322e-71	-1.99827
P.b.DQ_GM002230	2399182	2399886	-//-	2.36361	P.b.DQ_GM000398	433558	434718	-//-	-1.9981
P.b.DQ_GM001338	1451710	1452588	-//-	2.36325	P.b.DQ_GM000311	341209	343575	sp|P0AEC4|ARCB_SHIFL Aerobic respiration control sensor protein ArcB OS=Shigella flexneri OX=623 GN=arcB PE=3 SV=1//0	-1.99627
P.b.DQ_GM001937	2098238	2099404	sp|Q59418|OGL_PECAS Oligogalacturonide lyase OS=Pectobacterium atrosepticum (strain SCRI 1043 / ATCC BAA-672) OX=218491 GN=ogl PE=4 SV=2//0	2.36009	P.b.DQ_GM000049	52971	54551	sp|P23847|DPPA_ECOLI Dipeptide-binding protein OS=Escherichia coli (strain K12) OX=83333 GN=dppA PE=1 SV=1//0	-1.99458
P.b.DQ_GM001999	2159686	2159958	-//-	2.35992	P.b.DQ_GM002856	3080756	3081076	-//-	-1.99255
Novel00086	575459	576266	PF19029:DUF883 C-terminal glycine zipper region|PF05957:DUF883 N-terminal domain|PF07332:Putative Actinobacterial Holin-X, holin superfamily III	2.35957	P.b.DQ_GM000624	670898	672226	sp|Q6D991|TYPH_PECAS Thymidine phosphorylase OS=Pectobacterium atrosepticum (strain SCRI 1043 / ATCC BAA-672) OX=218491 GN=deoA PE=3 SV=1//0	-1.99101
P.b.DQ_GM001365	1487960	1489471	sp|Q9I702|BAUC_PSEAE Putative 3-oxopropanoate dehydrogenase OS=Pseudomonas aeruginosa (strain ATCC 15692 / DSM 22644 / CIP 104116 / JCM 14847 / LMG 12228 / 1C / PRS 101 / PAO1) OX=208964 GN=bauC PE=2 SV=1//0	2.35896	P.b.DQ_GM001858	2013452	2014417	sp|P37168|YCEM_SALTY Putative oxidoreductase YceM OS=Salmonella typhimurium (strain LT2 / SGSC1412 / ATCC 700720) OX=99287 GN=yceM PE=1 SV=2//7.0435e-127	-1.98723
P.b.DQ_GM004156	4499582	4500502	-//-	2.35086	P.b.DQ_GM001755	1890112	1890591	sp|P96684|YDFG_BACSU Uncharacterized protein YdfG OS=Bacillus subtilis (strain 168) OX=224308 GN=ydfG PE=4 SV=1//3.19795e-36	-1.98702
P.b.DQ_GM002587	2792881	2793282	-//-	2.35059	Novel00513	3385996	3386138	PF13507:CobB/CobQ-like glutamine amidotransferase domain	-1.98659
P.b.DQ_GM002141	2303729	2303995	-//-	2.3494	P.b.DQ_GM000774	848196	849224	sp|P16700|CYSP_ECOLI Thiosulfate-binding protein OS=Escherichia coli (strain K12) OX=83333 GN=cysP PE=1 SV=1//0	-1.98449
P.b.DQ_GM004352	4700840	4701301	sp|P0ACI9|ASNC_SHIFL Regulatory protein AsnC OS=Shigella flexneri OX=623 GN=asnC PE=3 SV=1//3.07105e-85	2.34557	P.b.DQ_GM002600	2808634	2810085	sp|C6DKP3|SELO_PECCP Protein adenylyltransferase SelO OS=Pectobacterium carotovorum subsp. carotovorum (strain PC1) OX=561230 GN=selO PE=3 SV=1//0	-1.9838
P.b.DQ_GM002940	3170674	3170970	sp|P0AD33|YFCZ_ECOLI UPF0381 protein YfcZ OS=Escherichia coli (strain K12) OX=83333 GN=yfcZ PE=3 SV=1//1.54891e-34	2.34515	P.b.DQ_GM001315	1419736	1420734	sp|C6DCH7|6PGL_PECCP 6-phosphogluconolactonase OS=Pectobacterium carotovorum subsp. carotovorum (strain PC1) OX=561230 GN=pgl PE=3 SV=1//0	-1.98289
Novel00295	1909354	1909913	-	2.34508	P.b.DQ_GM003111	3347722	3348978	sp|Q6D273|RLMN_PECAS Dual-specificity RNA methyltransferase RlmN OS=Pectobacterium atrosepticum (strain SCRI 1043 / ATCC BAA-672) OX=218491 GN=rlmN PE=3 SV=1//0	-1.98259
Novel00281	1852823	1853429	-	2.33952	P.b.DQ_GM001029	1104930	1105826	sp|P39592|YWBI_BACSU Uncharacterized HTH-type transcriptional regulator YwbI OS=Bacillus subtilis (strain 168) OX=224308 GN=ywbI PE=3 SV=1//7.6935e-20	-1.98106
P.b.DQ_GM002111	2274899	2276083	sp|Q2RL44|HIS8_MOOTA Histidinol-phosphate aminotransferase OS=Moorella thermoacetica (strain ATCC 39073 / JCM 9320) OX=264732 GN=hisC PE=3 SV=1//1.57649e-37	2.33897	Novel00232	1431102	1431679	PF10609:NUBPL iron-transfer P-loop NTPase	-1.97917
P.b.DQ_GM001379	1505847	1506896	sp|P72827|FUTA1_SYNY3 Iron uptake protein A1 OS=Synechocystis sp. (strain PCC 6803 / Kazusa) OX=1111708 GN=futA1 PE=1 SV=1//6.62421e-71	2.33816	P.b.DQ_GM000516	554290	555135	sp|O31449|YBFI_BACSU Uncharacterized HTH-type transcriptional regulator YbfI OS=Bacillus subtilis (strain 168) OX=224308 GN=ybfI PE=4 SV=1//5.14396e-16	-1.97853
Novel00685	4480703	4481470	PF07017:Antimicrobial peptide resistance and lipid A acylation protein PagP	2.33607	P.b.DQ_GM001767	1906579	1907733	sp|A1JMG4|Y1530_YERE8 Uncharacterized MFS-type transporter YE1530 OS=Yersinia enterocolitica serotype O:8 / biotype 1B (strain NCTC 13174 / 8081) OX=393305 GN=YE1530 PE=3 SV=1//1.99628e-164	-1.97735
P.b.DQ_GM002500	2709055	2710149	-//-	2.33401	P.b.DQ_GM003735	4043206	4043934	sp|O52400|YGGE_EDWI9 Uncharacterized protein YggE OS=Edwardsiella ictaluri (strain 93-146) OX=634503 GN=yggE PE=4 SV=1//3.92208e-108	-1.97623
P.b.DQ_GM003092	3328752	3328982	sp|P23939|CEBA_BACAM Control protein C.BamHI OS=Bacillus amyloliquefaciens OX=1390 PE=4 SV=2//3.6594e-13	2.33337	P.b.DQ_GM002449	2657733	2658464	sp|Q6D5V3|PDXH_PECAS Pyridoxine/pyridoxamine 5&apos;-phosphate oxidase OS=Pectobacterium atrosepticum (strain SCRI 1043 / ATCC BAA-672) OX=218491 GN=pdxH PE=3 SV=1//9.67364e-163	-1.97603
Novel00495	3271250	3271545	PF02566:OsmC-like protein	2.33229	P.b.DQ_GM000343	379787	380461	sp|P0ACM8|YEGW_SHIFL Uncharacterized HTH-type transcriptional regulator YegW OS=Shigella flexneri OX=623 GN=yegW PE=4 SV=1//7.12366e-24	-1.97572
P.b.DQ_GM004372	4722075	4722341	-//-	2.3245	P.b.DQ_GM002966	3192462	3193526	sp|P44206|MOLA_HAEIN Molybdate-binding protein MolA OS=Haemophilus influenzae (strain ATCC 51907 / DSM 11121 / KW20 / Rd) OX=71421 GN=molA PE=1 SV=1//1.59028e-158	-1.97438
P.b.DQ_GM003562	3846614	3847165	sp|Q06592|HPA2_YEAST Histone acetyltransferase HPA2 OS=Saccharomyces cerevisiae (strain ATCC 204508 / S288c) OX=559292 GN=HPA2 PE=1 SV=1//2.06827e-24	2.32317	P.b.DQ_GM003737	4044986	4045846	sp|O52401|MSCS_EDWI9 Small-conductance mechanosensitive channel OS=Edwardsiella ictaluri (strain 93-146) OX=634503 GN=mscS PE=3 SV=1//3.13548e-104	-1.97151
P.b.DQ_GM004161	4503624	4503902	-//-	2.32301	P.b.DQ_GM003558	3842246	3843385	sp|P0A195|UVRA_SALTY UvrABC system protein A OS=Salmonella typhimurium (strain LT2 / SGSC1412 / ATCC 700720) OX=99287 GN=uvrA PE=3 SV=1//1.92905e-08	-1.97028
P.b.DQ_GM003662	3957069	3958688	sp|P05704|MCP3_ECOLI Methyl-accepting chemotaxis protein III OS=Escherichia coli (strain K12) OX=83333 GN=trg PE=1 SV=3//1.38084e-134	2.32263	P.b.DQ_GM003432	3707122	3709251	sp|Q05202|FCUA_YEREN Ferrichrome receptor FcuA OS=Yersinia enterocolitica OX=630 GN=fcuA PE=1 SV=1//2.06796e-53	-1.97021
P.b.DQ_GM001362	1484991	1486094	-//-	2.32185	P.b.DQ_GM001227	1323277	1324443	sp|P75728|UBIF_ECOLI 3-demethoxyubiquinol 3-hydroxylase OS=Escherichia coli (strain K12) OX=83333 GN=ubiF PE=1 SV=1//6.40019e-163	-1.9702
P.b.DQ_GM002931	3160038	3160586	-//-	2.32143	Novel00401	2628598	2629836	PF13722:5TM C-terminal transporter carbon starvation CstA|PF02554:Carbon starvation protein CstA	-1.96801
P.b.DQ_GM000865	945612	946724	sp|A0R2E2|GLGM_MYCS2 Alpha-maltose-1-phosphate synthase OS=Mycolicibacterium smegmatis (strain ATCC 700084 / mc(2)155) OX=246196 GN=glgM PE=1 SV=1//2.8405e-12	2.31937	P.b.DQ_GM002858	3082333	3083784	sp|P77730|YDCR_ECOLI Uncharacterized HTH-type transcriptional regulator YdcR OS=Escherichia coli (strain K12) OX=83333 GN=ydcR PE=3 SV=1//0	-1.96778
P.b.DQ_GM001336	1449479	1450516	-//-	2.314	Novel00665	4344956	4346471	PF07690:Major Facilitator Superfamily|PF03009:Glycerophosphoryl diester phosphodiesterase family	-1.96773
P.b.DQ_GM002752	2967070	2967273	sp|C6D9C1|DSRB_PECCP Protein DsrB OS=Pectobacterium carotovorum subsp. carotovorum (strain PC1) OX=561230 GN=dsrB PE=3 SV=1//8.88993e-40	2.31107	P.b.DQ_GM000589	626622	627404	sp|P0AC15|DHPS_SHIFL Dihydropteroate synthase OS=Shigella flexneri OX=623 GN=folP PE=3 SV=1//1.67593e-144	-1.96353
Novel00246	1529194	1529635	PF01845:CcdB protein	2.30632	Novel00714	4699811	4700669	PF03590:Aspartate-ammonia ligase	-1.95916
P.b.DQ_GM003797	4108745	4108981	-//-	2.30181	P.b.DQ_GM001790	1931689	1932588	sp|Q6D412|HIS1_PECAS ATP phosphoribosyltransferase OS=Pectobacterium atrosepticum (strain SCRI 1043 / ATCC BAA-672) OX=218491 GN=hisG PE=3 SV=1//0	-1.95909
P.b.DQ_GM003843	4164410	4164823	sp|C6DFR9|MSCL_PECCP Large-conductance mechanosensitive channel OS=Pectobacterium carotovorum subsp. carotovorum (strain PC1) OX=561230 GN=mscL PE=3 SV=1//5.6687e-65	2.30138	P.b.DQ_GM001246	1344964	1345470	sp|P36938|PGM_ECOLI Phosphoglucomutase OS=Escherichia coli (strain K12) OX=83333 GN=pgm PE=1 SV=1//3.44227e-84	-1.95665
P.b.DQ_GM002695	2908381	2908917	sp|Q59A32|PUR2_BOVIN Trifunctional purine biosynthetic protein adenosine-3 OS=Bos taurus OX=9913 GN=GART PE=2 SV=1//5.60244e-14	2.29835	P.b.DQ_GM003994	4309673	4310506	sp|Q6CZL3|GLPG_PECAS Rhomboid protease GlpG OS=Pectobacterium atrosepticum (strain SCRI 1043 / ATCC BAA-672) OX=218491 GN=glpG PE=3 SV=2//5.79576e-178	-1.95512
P.b.DQ_GM000565	606019	606633	-//-	2.29827	P.b.DQ_GM000955	1024138	1025334	sp|Q8ZL58|TAGAD_SALTY L-talarate/galactarate dehydratase OS=Salmonella typhimurium (strain LT2 / SGSC1412 / ATCC 700720) OX=99287 GN=STM3697 PE=1 SV=1//0	-1.95439
P.b.DQ_GM002689	2902083	2902721	-//-	2.29626	P.b.DQ_GM000980	1055185	1055535	sp|Q47417|TRUC_PECCC tRNA pseudouridine synthase C OS=Pectobacterium carotovorum subsp. carotovorum OX=555 GN=truC PE=3 SV=1//5.42617e-38	-1.9521
P.b.DQ_GM003599	3885806	3886117	sp|P77295|YGAV_ECOLI Probable HTH-type transcriptional regulator YgaV OS=Escherichia coli (strain K12) OX=83333 GN=ygaV PE=1 SV=1//1.41763e-22	2.29382	P.b.DQ_GM001488	1633155	1634093	sp|P52686|SDSB_PSES9 SDS degradation transcriptional activation protein OS=Pseudomonas sp. (strain ATCC 19151) OX=315 GN=sdsB PE=3 SV=1//5.03385e-50	-1.94606
P.b.DQ_GM000616	664125	665003	sp|P45475|UBIV_ECOLI Ubiquinone biosynthesis protein UbiV OS=Escherichia coli (strain K12) OX=83333 GN=ubiV PE=1 SV=2//9.43648e-170	2.28614	P.b.DQ_GM003882	4185390	4185779	sp|C6DG85|TUSD_PECCP Sulfurtransferase TusD OS=Pectobacterium carotovorum subsp. carotovorum (strain PC1) OX=561230 GN=tusD PE=3 SV=1//6.79838e-74	-1.94444
P.b.DQ_GM003744	4053726	4054142	-//-	2.28523	P.b.DQ_GM002037	2193619	2194458	sp|P0AFR1|RSSA_SHIFL NTE family protein RssA OS=Shigella flexneri OX=623 GN=rssA PE=3 SV=2//2.03472e-122	-1.94338
P.b.DQ_GM001341	1454504	1455040	sp|P26394|RMLC_SALTY dTDP-4-dehydrorhamnose 3,5-epimerase OS=Salmonella typhimurium (strain LT2 / SGSC1412 / ATCC 700720) OX=99287 GN=rfbC PE=1 SV=1//4.57548e-66	2.2842	P.b.DQ_GM002963	3189925	3190659	sp|P57911|Y1146_PASMU Uncharacterized protein PM1146 OS=Pasteurella multocida (strain Pm70) OX=272843 GN=PM1146 PE=4 SV=1//2.33371e-44	-1.94317
P.b.DQ_GM003534	3816584	3816856	sp|P32696|PSPG_ECOLI Phage shock protein G OS=Escherichia coli (strain K12) OX=83333 GN=pspG PE=1 SV=2//6.55916e-19	2.28261	P.b.DQ_GM000764	835491	836423	sp|C6D9M5|HEM6_PECCP Oxygen-dependent coproporphyrinogen-III oxidase OS=Pectobacterium carotovorum subsp. carotovorum (strain PC1) OX=561230 GN=hemF PE=3 SV=1//0	-1.94233
P.b.DQ_GM001849	2005460	2006365	-//-	2.28195	P.b.DQ_GM000869	948587	949087	sp|P0ACD1|WCAB_SHIFL Putative colanic acid biosynthesis acetyltransferase WcaB OS=Shigella flexneri OX=623 GN=wcaB PE=3 SV=1//1.15998e-26	-1.94122
P.b.DQ_GM002360	2550374	2550844	-//-	2.28089	P.b.DQ_GM001919	2076988	2077680	sp|Q83RR0|PHOP_SHIFL Virulence transcriptional regulatory protein PhoP OS=Shigella flexneri OX=623 GN=phoP PE=3 SV=1//1.44682e-128	-1.93957
P.b.DQ_GM000822	903316	903984	-//-	2.27986	P.b.DQ_GM001742	1876047	1876778	sp|P30859|ARTI_ECOLI Putative ABC transporter arginine-binding protein 2 OS=Escherichia coli (strain K12) OX=83333 GN=artI PE=1 SV=3//2.49561e-131	-1.93126
sRNA00112	4079162	4079469	-	2.27396	P.b.DQ_GM004068	4390783	4392045	sp|Q8ZAE4|WECC_YERPE UDP-N-acetyl-D-mannosamine dehydrogenase OS=Yersinia pestis OX=632 GN=wecC PE=3 SV=1//0	-1.92747
P.b.DQ_GM003911	4212631	4212990	-//-	2.27318	P.b.DQ_GM003536	3819100	3820086	sp|P40783|QOR_SALTY Quinone oxidoreductase OS=Salmonella typhimurium (strain LT2 / SGSC1412 / ATCC 700720) OX=99287 GN=qor PE=3 SV=2//8.04422e-177	-1.92168
P.b.DQ_GM000478	511392	512588	sp|P0AEJ2|ENTC_ECOLI Isochorismate synthase EntC OS=Escherichia coli (strain K12) OX=83333 GN=entC PE=1 SV=1//1.07525e-110	2.26695	P.b.DQ_GM000884	957802	958056	-//-	-1.91474
P.b.DQ_GM003798	4108950	4109279	-//-	2.26614	Novel00264	1737061	1737915	PF00271:Helicase conserved C-terminal domain|PF00270:DEAD/DEAH box helicase	-1.9048
Novel00452	2977033	2977248	-	2.2654	P.b.DQ_GM001902	2056777	2057328	-//-	-1.90229
Novel00677	4440816	4440945	PF00378:Enoyl-CoA hydratase/isomerase	2.2634	P.b.DQ_GM001278	1381967	1383106	sp|P0ABK2|CYDB_ECOLI Cytochrome bd-I ubiquinol oxidase subunit 2 OS=Escherichia coli (strain K12) OX=83333 GN=cydB PE=1 SV=1//0	-1.90214
P.b.DQ_GM000126	141647	141940	sp|Q9A9T8|PARE1_CAUVC Toxin ParE1 OS=Caulobacter vibrioides (strain ATCC 19089 / CB15) OX=190650 GN=parE1 PE=1 SV=1//3.31614e-08	2.26134	P.b.DQ_GM001534	1674693	1675913	sp|O53732|UFAA1_MYCTU Tuberculostearic acid methyltransferase UfaA1 OS=Mycobacterium tuberculosis (strain ATCC 25618 / H37Rv) OX=83332 GN=ufaA1 PE=1 SV=3//6.57641e-75	-1.8994
Novel00303	1958231	1958930	-	2.25722	P.b.DQ_GM002013	2170729	2171982	sp|C6DGU9|DADA_PECCP D-amino acid dehydrogenase OS=Pectobacterium carotovorum subsp. carotovorum (strain PC1) OX=561230 GN=dadA PE=3 SV=1//0	-1.89904
P.b.DQ_GM001830	1979521	1980711	sp|P00509|AAT_ECOLI Aspartate aminotransferase OS=Escherichia coli (strain K12) OX=83333 GN=aspC PE=1 SV=1//0	2.25439	Novel00546	3592318	3592763	PF00156:Phosphoribosyl transferase domain	-1.89667
P.b.DQ_GM003971	4277515	4279416	sp|P55706|Y4XN_SINFN Uncharacterized protein y4xN OS=Sinorhizobium fredii (strain NBRC 101917 / NGR234) OX=394 GN=NGR_a00750 PE=3 SV=1//0	2.24524	Novel00553	3641618	3642376	PF08032:RNA 2'-O ribose methyltransferase substrate binding	-1.89527
P.b.DQ_GM002700	2918060	2918197	-//-	2.24501	P.b.DQ_GM003054	3289359	3290279	sp|O05408|YRPG_BACSU Uncharacterized oxidoreductase YrpG OS=Bacillus subtilis (strain 168) OX=224308 GN=yrpG PE=3 SV=2//6.07469e-49	-1.89378
P.b.DQ_GM003314	3580682	3581065	-//-	2.24267	P.b.DQ_GM003785	4095574	4096500	sp|Q7N571|GHRA_PHOLL Glyoxylate/hydroxypyruvate reductase A OS=Photorhabdus laumondii subsp. laumondii (strain DSM 15139 / CIP 105565 / TT01) OX=243265 GN=ghrA PE=3 SV=1//1.82961e-33	-1.89091
P.b.DQ_GM003593	3879364	3880029	sp|P0AFT4|TCYL_SHIFL L-cystine transport system permease protein TcyL OS=Shigella flexneri OX=623 GN=tcyL PE=3 SV=1//7.62143e-27	2.24044	Novel00564	3757505	3758226	PF01625:Peptide methionine sulfoxide reductase|PF01595:Cyclin M transmembrane N-terminal domain	-1.8908
P.b.DQ_GM001957	2119305	2120504	sp|O31518|YESO_BACSU Putative ABC transporter substrate-binding protein YesO OS=Bacillus subtilis (strain 168) OX=224308 GN=yesO PE=1 SV=2//5.17399e-28	2.23446	P.b.DQ_GM001817	1962681	1963682	sp|C6DFA2|LPXK_PECCP Tetraacyldisaccharide 4&apos;-kinase OS=Pectobacterium carotovorum subsp. carotovorum (strain PC1) OX=561230 GN=lpxK PE=3 SV=1//0	-1.88405
P.b.DQ_GM000849	927322	927921	sp|P45245|Y1544_HAEIN Uncharacterized NAD(P)H oxidoreductase HI_1544 OS=Haemophilus influenzae (strain ATCC 51907 / DSM 11121 / KW20 / Rd) OX=71421 GN=HI_1544 PE=3 SV=1//4.83232e-19	2.23303	Novel00666	4356593	4357600	PF01544:CorA-like Mg2+ transporter protein	-1.88193
P.b.DQ_GM004301	4644317	4645885	sp|P76446|PDEN_ECOLI Probable cyclic di-GMP phosphodiesterase PdeN OS=Escherichia coli (strain K12) OX=83333 GN=pdeN PE=2 SV=1//1.08324e-65	2.23292	P.b.DQ_GM002343	2532524	2533174	sp|P0AF31|NARL_SHIFL Nitrate/nitrite response regulator protein NarL OS=Shigella flexneri OX=623 GN=narL PE=3 SV=1//1.80247e-101	-1.88151
Novel00078	543375	543626	PF13508:Acetyltransferase (GNAT) domain	2.22918	P.b.DQ_GM004035	4355248	4356279	sp|P75747|ABRB_ECOLI Putative regulator AbrB OS=Escherichia coli (strain K12) OX=83333 GN=abrB PE=3 SV=2//1.35365e-102	-1.88079
P.b.DQ_GM003343	3609526	3611553	sp|Q0PZH5|VGRG2_AERHY Type VI secretion system spike protein VgrG2 OS=Aeromonas hydrophila OX=644 GN=vgrG2 PE=3 SV=1//0	2.22674	P.b.DQ_GM000610	656059	657003	sp|Q6D9A3|TRUB_PECAS tRNA pseudouridine synthase B OS=Pectobacterium atrosepticum (strain SCRI 1043 / ATCC BAA-672) OX=218491 GN=truB PE=3 SV=1//0	-1.87506
P.b.DQ_GM000204	225220	225891	sp|P16966|TTR_PSEAJ Acetyltransferase OS=Pseudomonas amygdali pv. tabaci OX=322 GN=ttr PE=1 SV=1//6.04406e-47	2.22578	P.b.DQ_GM002337	2521525	2522214	sp|P11350|NARI_ECOLI Respiratory nitrate reductase 1 gamma chain OS=Escherichia coli (strain K12) OX=83333 GN=narI PE=1 SV=1//4.03978e-117	-1.87294
P.b.DQ_GM000477	509798	511060	sp|P39637|YWFA_BACSU Uncharacterized MFS-type transporter YwfA OS=Bacillus subtilis (strain 168) OX=224308 GN=ywfA PE=3 SV=1//9.57104e-07	2.22455	P.b.DQ_GM002569	2774770	2775954	sp|P31471|YIEL_ECOLI Uncharacterized protein YieL OS=Escherichia coli (strain K12) OX=83333 GN=yieL PE=4 SV=3//0	-1.86807
P.b.DQ_GM001026	1102356	1102637	sp|P0AFJ4|YJDM_SHIFL Protein YjdM OS=Shigella flexneri OX=623 GN=yjdM PE=3 SV=1//6.97813e-45	2.22266	P.b.DQ_GM003584	3871387	3872574	-//-	-1.86653
P.b.DQ_GM003404	3673360	3674268	sp|C6DDH0|CYSD_PECCP Sulfate adenylyltransferase subunit 2 OS=Pectobacterium carotovorum subsp. carotovorum (strain PC1) OX=561230 GN=cysD PE=3 SV=1//0	2.22066	P.b.DQ_GM000673	721829	723583	sp|P39693|RECJ_DICD3 Single-stranded-DNA-specific exonuclease RecJ OS=Dickeya dadantii (strain 3937) OX=198628 GN=recJ PE=3 SV=3//0	-1.86355
Novel00277	1840833	1841194	PF13619:KTSC domain	2.21742	P.b.DQ_GM003104	3339724	3341211	sp|C6DBH0|DER_PECCP GTPase Der OS=Pectobacterium carotovorum subsp. carotovorum (strain PC1) OX=561230 GN=der PE=3 SV=1//0	-1.86277
Novel00692	4584010	4585200	PF02777:Iron/manganese superoxide dismutases, C-terminal domain	2.21644	P.b.DQ_GM002589	2793747	2796800	sp|P77748|D2HDH_ECOLI D-2-hydroxyglutarate dehydrogenase OS=Escherichia coli (strain K12) OX=83333 GN=ydiJ PE=1 SV=1//0	-1.86265
P.b.DQ_GM003613	3907578	3909011	sp|P31435|YICJ_ECOLI Inner membrane symporter YicJ OS=Escherichia coli (strain K12) OX=83333 GN=yicJ PE=1 SV=2//3.61758e-140	2.21636	P.b.DQ_GM000682	732822	733514	sp|P0ACV3|LPXP_SHIFL Lipid A biosynthesis acyltransferase OS=Shigella flexneri OX=623 GN=lpxP PE=3 SV=1//2.18162e-117	-1.85936
Novel00160	1056885	1057594	PF11944:Protein of unknown function (DUF3461)	2.21151	P.b.DQ_GM000916	983289	984008	sp|Q6D8J7|TRMB_PECAS tRNA (guanine-N(7)-)-methyltransferase OS=Pectobacterium atrosepticum (strain SCRI 1043 / ATCC BAA-672) OX=218491 GN=trmB PE=3 SV=1//2.32809e-165	-1.85877
P.b.DQ_GM001782	1925040	1925324	sp|C6DF68|IHFB_PECCP Integration host factor subunit beta OS=Pectobacterium carotovorum subsp. carotovorum (strain PC1) OX=561230 GN=ihfB PE=3 SV=1//1.37857e-63	2.21139	P.b.DQ_GM004148	4490825	4491874	sp|P37421|RFAF_SALTY ADP-heptose--LPS heptosyltransferase 2 OS=Salmonella typhimurium (strain LT2 / SGSC1412 / ATCC 700720) OX=99287 GN=rfaF PE=3 SV=1//0	-1.85772
P.b.DQ_GM004404	4752002	4752196	-//-	2.20897	P.b.DQ_GM004322	4667760	4669172	sp|P41789|NTRC_SALTY DNA-binding transcriptional regulator NtrC OS=Salmonella typhimurium (strain LT2 / SGSC1412 / ATCC 700720) OX=99287 GN=glnG PE=1 SV=2//0	-1.85257
P.b.DQ_GM003563	3847215	3847817	-//-	2.20816	P.b.DQ_GM000425	456388	457443	sp|P77562|YAIW_ECOLI Uncharacterized protein YaiW OS=Escherichia coli (strain K12) OX=83333 GN=yaiW PE=4 SV=1//8.543e-170	-1.8505
P.b.DQ_GM002773	2984136	2984360	sp|P0AD09|YECF_SHIFL Uncharacterized protein YecF OS=Shigella flexneri OX=623 GN=yecF PE=4 SV=1//1.68461e-25	2.20554	P.b.DQ_GM001234	1331807	1332952	sp|P0AF18|NAGA_ECOLI N-acetylglucosamine-6-phosphate deacetylase OS=Escherichia coli (strain K12) OX=83333 GN=nagA PE=1 SV=1//0	-1.84978
P.b.DQ_GM001332	1444540	1445979	sp|Q46628|AMSG_ERWAM UDP-galactose-lipid carrier transferase OS=Erwinia amylovora OX=552 GN=amsG PE=3 SV=2//0	2.19843	P.b.DQ_GM003766	4076310	4077878	sp|P31806|NNR_ECOLI Bifunctional NAD(P)H-hydrate repair enzyme Nnr OS=Escherichia coli (strain K12) OX=83333 GN=nnr PE=1 SV=2//0	-1.84959
P.b.DQ_GM001340	1453662	1454507	sp|O66251|RMLD_AGGAC dTDP-4-dehydrorhamnose reductase OS=Aggregatibacter actinomycetemcomitans OX=714 GN=rmlD PE=1 SV=1//1.54026e-84	2.19635	P.b.DQ_GM002904	3132445	3133218	sp|P07109|HISP_ECOLI Histidine transport ATP-binding protein HisP OS=Escherichia coli (strain K12) OX=83333 GN=hisP PE=1 SV=2//4.8361e-143	-1.84781
P.b.DQ_GM001878	2032961	2034268	sp|P46317|PTJC_BACSU Lichenan permease IIC component OS=Bacillus subtilis (strain 168) OX=224308 GN=licC PE=2 SV=1//9.83623e-66	2.18877	P.b.DQ_GM001083	1162787	1164778	sp|P0ABI8|CYOB_ECOLI Cytochrome bo(3) ubiquinol oxidase subunit 1 OS=Escherichia coli (strain K12) OX=83333 GN=cyoB PE=1 SV=1//0	-1.8475
P.b.DQ_GM003943	4246975	4247787	sp|P45454|DMA_SERMA DNA adenine methylase OS=Serratia marcescens OX=615 GN=dam PE=3 SV=1//2.00486e-168	2.18779	P.b.DQ_GM002197	2364478	2365401	-//-	-1.84748
P.b.DQ_GM000782	857531	858040	sp|P69785|PTGA_SHIFL PTS system glucose-specific EIIA component OS=Shigella flexneri OX=623 GN=crr PE=3 SV=2//4.41647e-95	2.18674	P.b.DQ_GM004013	4331857	4332450	sp|P67145|YHGN_SHIFL UPF0056 inner membrane protein YhgN OS=Shigella flexneri OX=623 GN=yhgN PE=3 SV=1//4.11587e-105	-1.84643
P.b.DQ_GM000435	469052	470314	sp|C6DJR2|RHAA_PECCP L-rhamnose isomerase OS=Pectobacterium carotovorum subsp. carotovorum (strain PC1) OX=561230 GN=rhaA PE=3 SV=1//0	2.18647	P.b.DQ_GM000828	908309	909658	sp|Q46915|GUDX_ECOLI Glucarate dehydratase-related protein OS=Escherichia coli (strain K12) OX=83333 GN=gudX PE=1 SV=1//1.73256e-160	-1.84551
P.b.DQ_GM001668	1801591	1802022	-//-	2.17848	P.b.DQ_GM003742	4050948	4051757	sp|P27302|TKT1_ECOLI Transketolase 1 OS=Escherichia coli (strain K12) OX=83333 GN=tktA PE=1 SV=5//5.36284e-166	-1.84319
P.b.DQ_GM000183	196115	196432	sp|C6DHN7|METJ_PECCP Met repressor OS=Pectobacterium carotovorum subsp. carotovorum (strain PC1) OX=561230 GN=metJ PE=3 SV=1//1.05587e-73	2.17417	P.b.DQ_GM002946	3176607	3177368	sp|P43262|MLAA_SHIFL Intermembrane phospholipid transport system lipoprotein MlaA OS=Shigella flexneri OX=623 GN=mlaA PE=1 SV=1//8.28801e-121	-1.84282
P.b.DQ_GM004106	4442744	4443907	sp|C6DI66|FADA_PECCP 3-ketoacyl-CoA thiolase OS=Pectobacterium carotovorum subsp. carotovorum (strain PC1) OX=561230 GN=fadA PE=3 SV=1//0	2.17211	P.b.DQ_GM002908	3135968	3136540	sp|P0AG03|UBIX_ECOLI Flavin prenyltransferase UbiX OS=Escherichia coli (strain K12) OX=83333 GN=ubiX PE=2 SV=1//4.6218e-113	-1.84192
Novel00423	2847051	2848271	PF00550:Phosphopantetheine attachment site|PF00109:Beta-ketoacyl synthase, N-terminal domain|PF13561:Enoyl-(Acyl carrier protein) reductase	2.16776	P.b.DQ_GM000232	255118	256404	sp|Q8ZAR2|PUR2_YERPE Phosphoribosylamine--glycine ligase OS=Yersinia pestis OX=632 GN=purD PE=1 SV=1//0	-1.84137
Novel00284	1863774	1864190	PF00462:Glutaredoxin	2.16521	P.b.DQ_GM001144	1234018	1234425	sp|Q93CH6|CUER_SALTY HTH-type transcriptional regulator CueR OS=Salmonella typhimurium (strain LT2 / SGSC1412 / ATCC 700720) OX=99287 GN=cueR PE=1 SV=1//6.89012e-69	-1.83884
P.b.DQ_GM000855	934126	934869	-//-	2.16385	P.b.DQ_GM004066	4388948	4389679	sp|Q8FBQ3|WECD_ECOL6 dTDP-fucosamine acetyltransferase OS=Escherichia coli O6:H1 (strain CFT073 / ATCC 700928 / UPEC) OX=199310 GN=wecD PE=1 SV=1//1.38857e-70	-1.83638
sRNA00047	1506004	1506086	-	2.1611	P.b.DQ_GM003503	3790812	3791366	sp|P52059|YPI3_VIBAL Uncharacterized protein in proC 3&apos;region OS=Vibrio alginolyticus OX=663 PE=3 SV=1//2.45824e-69	-1.8335
P.b.DQ_GM000250	276624	277358	sp|O52538|CAH_PECCA Carbonic anhydrase OS=Pectobacterium carotovorum OX=554 GN=cah PE=3 SV=1//1.01334e-152	2.15674	P.b.DQ_GM003755	4063800	4065185	sp|P37773|MPL_ECOLI UDP-N-acetylmuramate--L-alanyl-gamma-D-glutamyl-meso-2,6-diaminoheptandioate ligase OS=Escherichia coli (strain K12) OX=83333 GN=mpl PE=1 SV=3//0	-1.83261
P.b.DQ_GM001142	1230650	1231081	sp|P51716|YO14_BPHC1 Uncharacterized 14.9 kDa protein in rep-hol intergenic region OS=Haemophilus phage HP1 (strain HP1c1) OX=1289570 PE=4 SV=1//3.52599e-12	2.15058	P.b.DQ_GM003906	4207968	4210004	sp|P10277|PRIM_BPP4 Putative P4-specific DNA primase OS=Enterobacteria phage P4 OX=10680 GN=Alpha PE=1 SV=1//7.32304e-41	-1.83033
P.b.DQ_GM001899	2054619	2054765	-//-	2.15056	P.b.DQ_GM001168	1264452	1265222	sp|P0AFP4|YBBO_ECOLI Uncharacterized oxidoreductase YbbO OS=Escherichia coli (strain K12) OX=83333 GN=ybbO PE=3 SV=1//1.58979e-129	-1.83031
P.b.DQ_GM000611	657127	657396	sp|C6DKK6|RS15_PECCP 30S ribosomal protein S15 OS=Pectobacterium carotovorum subsp. carotovorum (strain PC1) OX=561230 GN=rpsO PE=3 SV=1//8.47772e-58	2.14319	P.b.DQ_GM002601	2810262	2811278	sp|C6DKP5|LPLA_PECCP Lipoate-protein ligase A OS=Pectobacterium carotovorum subsp. carotovorum (strain PC1) OX=561230 GN=lplA PE=3 SV=1//0	-1.82504
P.b.DQ_GM001318	1423417	1424052	sp|P0AEK9|FDNI_SHIFL Formate dehydrogenase, nitrate-inducible, cytochrome b556(Fdn) subunit OS=Shigella flexneri OX=623 GN=fdnI PE=3 SV=1//3.50793e-103	2.14042	P.b.DQ_GM001605	1746521	1747468	sp|Q47690|MMUM_ECOLI Homocysteine S-methyltransferase OS=Escherichia coli (strain K12) OX=83333 GN=mmuM PE=1 SV=2//4.12561e-146	-1.82476
P.b.DQ_GM002767	2977034	2977231	-//-	2.13625	P.b.DQ_GM001193	1290438	1290665	sp|P42878|Y2474_RHIME Uncharacterized protein R02474 OS=Rhizobium meliloti (strain 1021) OX=266834 GN=R02474 PE=4 SV=1//1.96108e-26	-1.82368
P.b.DQ_GM002637	2847805	2848539	sp|P0A2C9|FABG_SALTY 3-oxoacyl-[acyl-carrier-protein] reductase FabG OS=Salmonella typhimurium (strain LT2 / SGSC1412 / ATCC 700720) OX=99287 GN=fabG PE=1 SV=1//6.5254e-138	2.12951	P.b.DQ_GM002558	2763977	2764717	sp|P0ABM4|CCMC_SHIFL Heme exporter protein C OS=Shigella flexneri OX=623 GN=ccmC PE=3 SV=1//1.1068e-115	-1.82274
P.b.DQ_GM000447	481533	481994	-//-	2.12872	P.b.DQ_GM003199	3458135	3459598	sp|P39389|YJIR_ECOLI Uncharacterized HTH-type transcriptional regulator YjiR OS=Escherichia coli (strain K12) OX=83333 GN=yjiR PE=3 SV=1//7.17277e-80	-1.82193
P.b.DQ_GM003531	3813743	3814123	-//-	2.12841	P.b.DQ_GM000572	612103	613116	sp|Q6D9D3|TSAD_PECAS tRNA N6-adenosine threonylcarbamoyltransferase OS=Pectobacterium atrosepticum (strain SCRI 1043 / ATCC BAA-672) OX=218491 GN=tsaD PE=3 SV=1//0	-1.8211
Novel00489	3253603	3254091	PF07681:DoxX	2.1254	P.b.DQ_GM002559	2764785	2765441	sp|P0ABL8|CCMB_ECOLI Heme exporter protein B OS=Escherichia coli (strain K12) OX=83333 GN=ccmB PE=1 SV=1//1.82936e-54	-1.81935
P.b.DQ_GM003047	3279918	3281000	sp|Q8Z1U0|MALK_SALTI Maltose/maltodextrin import ATP-binding protein MalK OS=Salmonella typhi OX=90370 GN=malK PE=3 SV=1//3.35888e-132	2.12288	P.b.DQ_GM002630	2841656	2842453	sp|P0AFQ7|YCFH_ECOLI Uncharacterized metal-dependent hydrolase YcfH OS=Escherichia coli (strain K12) OX=83333 GN=ycfH PE=1 SV=1//4.55693e-136	-1.81843
Novel00668	4376721	4376817	-	2.11992	P.b.DQ_GM003346	3612553	3613242	sp|C6DCZ3|MTNC_PECCP Enolase-phosphatase E1 OS=Pectobacterium carotovorum subsp. carotovorum (strain PC1) OX=561230 GN=mtnC PE=3 SV=1//1.18386e-153	-1.81699
P.b.DQ_GM001229	1325381	1326028	-//-	2.11727	P.b.DQ_GM002961	3187789	3188361	-//-	-1.81695
P.b.DQ_GM002260	2450671	2451849	-//-	2.11718	P.b.DQ_GM002906	3133944	3134633	sp|P0A2I9|HISQ_SALTY Histidine transport system permease protein HisQ OS=Salmonella typhimurium (strain LT2 / SGSC1412 / ATCC 700720) OX=99287 GN=hisQ PE=1 SV=1//7.58434e-108	-1.81452
Novel00240	1511753	1512558	PF08956:Domain of unknown function (DUF1869)|PF09313:Domain of unknown function (DUF1971)	2.11367	P.b.DQ_GM001263	1363814	1364551	sp|C6DCC6|PXPA_PECCP 5-oxoprolinase subunit A OS=Pectobacterium carotovorum subsp. carotovorum (strain PC1) OX=561230 GN=pxpA PE=3 SV=1//4.49642e-174	-1.81092
P.b.DQ_GM001304	1408334	1408489	-//-	2.11245	P.b.DQ_GM001590	1727953	1728981	sp|B2K8W1|Y1292_YERPB UPF0194 membrane protein YPTS_1292 OS=Yersinia pseudotuberculosis serotype IB (strain PB1/+) OX=502801 GN=YPTS_1292 PE=3 SV=1//6.91363e-115	-1.80941
P.b.DQ_GM002688	2899833	2901866	sp|P0ABC9|BETT_ECOLI High-affinity choline transport protein OS=Escherichia coli (strain K12) OX=83333 GN=betT PE=1 SV=1//0	2.11161	Novel00610	4043198	4044787	PF04402:Protein of unknown function (DUF541)|PF01810:LysE type translocator	-1.80908
P.b.DQ_GM004077	4403094	4403375	sp|P0A9L5|PPIC_ECOLI Peptidyl-prolyl cis-trans isomerase C OS=Escherichia coli (strain K12) OX=83333 GN=ppiC PE=1 SV=2//4.93995e-43	2.10563	P.b.DQ_GM001826	1971417	1975856	sp|C6DFB1|MUKB_PECCP Chromosome partition protein MukB OS=Pectobacterium carotovorum subsp. carotovorum (strain PC1) OX=561230 GN=mukB PE=3 SV=1//0	-1.80456
Novel00644	4193989	4194846	PF00254:FKBP-type peptidyl-prolyl cis-trans isomerase|PF01346:Domain amino terminal to FKBP-type peptidyl-prolyl isomerase	2.10196	P.b.DQ_GM000370	405068	405355	sp|A8G928|Y510_SERP5 UPF0306 protein Spro_0510 OS=Serratia proteamaculans (strain 568) OX=399741 GN=Spro_0510 PE=3 SV=1//4.20016e-37	-1.79973
P.b.DQ_GM004355	4704197	4704817	sp|Q6CYI7|RSMG_PECAS Ribosomal RNA small subunit methyltransferase G OS=Pectobacterium atrosepticum (strain SCRI 1043 / ATCC BAA-672) OX=218491 GN=rsmG PE=3 SV=1//5.93358e-143	2.10083	P.b.DQ_GM002392	2596311	2596526	-//-	-1.79905
[truncated: 333 more rows]

## Sheet: SM vs. DQ in vitro
Table S6 Differentially expressed genes between SM and DQ in vitro
[truncated: 344 more rows]

[truncated: 2 more sheets: SM vs. DQ in vivo, SM vs. DQ in vivo and in vitro]
